# Supplementary material for: Bacterial Semiochemicals and Transkingdom Interactions with Insects and Plants
Source: Insects. 2019 Dec 8;10(12):441. doi: 10.3390/insects10120441 (PMC6955855; doi:10.3390/insects10120441)
Supplement: Supplementary file 1 [file insects-10-00441-s001.zip]

Archive with 1 entries (1 files):
- 12.26-insects-654869-supplementary.xlsx
