# Supplementary material for: Bacterial Semiochemicals and Transkingdom Interactions with Insects and Plants
Source: Insects. 2019 Dec 8;10(12):441. doi: 10.3390/insects10120441 (PMC6955855; doi:10.3390/insects10120441)
Supplement: Supplementary file 1 [file insects-10-00441-s001.zip › 12.26-insects-654869-supplementary.xlsx]

## Sheet: S1
Compounds			Target organism (insect)			Microbial strains			Source of isolation	Role of microorganisms in semiochemical metabolism	General function	Specific function	n° of reference in the text	Abbreviated reference	KEGG			Pherobase
IUPAC name of semiochemical compound	Alternative name of semiochemical compound	Chemical/biosynthetic class of semiochemical compound	Order of insect	Family of insect	Specie and Genus of insect	Order of microorganism	Family of microorganism	Genenus and Specie of microorganism	Source of isolation	Funcion of strain in the systems	Type of interaction	Semiochemical function	n° of references in the text		Code of compound in KEGG	KEGG pathway map	KEGG pathway name	Chemical class of semiochemical compound as indicated in Pherobase	Link to behavioural function in Pherobase	Link to compound without assigned function in Pherobase
phenol	-	Phenols	Othoptera	Acrididae	Schistocerca gregaria	Enterobacteriales	Enterobacteriaceae	Pantoea agglomerans	Gut	Production	Intraspecies	Aggregation	20	Dillon et al, 2000	C00146	map00350; map00361; map00362; map00627; map01100; map01120; map01220; map04974	Tyrosine metabolism;Chlorocyclohexane and chlorobenzene degradation;Benzoate degradation;Ami-benzoate degradation;Metabolic pathways;Microbial metabolism in diverse environments;Degradation of aromatic compounds;Protein digestion and absorption	Phenols	phenol	-
phenol	-	Phenols	Diptera	Calliphoridae	Phormia regina	Enterobacteriales	Enterobacteriaceae	Proteus mirabilis	Gut	Production	Intraspecies	Attraction	26	Uriel et al, 2018	C00146	map00350; map00361; map00362; map00627; map01100; map01120; map01220; map04974	Tyrosine metabolism;Chlorocyclohexane and chlorobenzene degradation;Benzoate degradation;Ami-benzoate degradation;Metabolic pathways;Microbial metabolism in diverse environments;Degradation of aromatic compounds;Protein digestion and absorption	Phenols	phenol	-
phenol	-	Phenols	Diptera	Calliphoridae	Phormia regina	Enterobacteriales	Yersiniaceae	Serratia marcescens	Gut	Production	Intraspecies	Attraction	26	Uriel et al, 2018	C00146	map00350; map00361; map00362; map00627; map01100; map01120; map01220; map04974	Tyrosine metabolism;Chlorocyclohexane and chlorobenzene degradation;Benzoate degradation;Ami-benzoate degradation;Metabolic pathways;Microbial metabolism in diverse environments;Degradation of aromatic compounds;Protein digestion and absorption	Phenols	phenol	-
phenol	-	Phenols	Coleoptera	Scarabaeidae	Costelytra zealandica	Enterobacteriales	Enterobacteriaceae	Morganella morganii	Colleterial Glands	Production	Sex	Sexual interaction	52	Marshall et al., 2016	C00146	map00350; map00361; map00362; map00627; map01100; map01120; map01220; map04974	Tyrosine metabolism;Chlorocyclohexane and chlorobenzene degradation;Benzoate degradation;Ami-benzoate degradation;Metabolic pathways;Microbial metabolism in diverse environments;Degradation of aromatic compounds;Protein digestion and absorption	Phenols	phenol	-
2-methoxyphenol	guaiacol	Phenols	Othoptera	Acrididae	Schistocerca gregaria	Enterobacteriales	Enterobacteriaceae	Pantoea agglomerans	Gut	Production	Intraspecies	Aggregation	20	Dillon et al, 2000	C01502	map00627 ;map01120	Ami-benzoate degradation; Microbial metabolism in diverse environments	Phenols	guaiacol	-
4,6,6-trimethylbicyclo[3.1.1]hept-3-en-2-one	verbenone	Terpene	Coleoptera	Curculionidae	Dendroctonus valens	Various	Various	Gut community	Gut	Bio-transformation/detoxification, production	Intraspecies	Alarm	21	Xu et al, 2015	C09913	-	-	Ketones	verbenone	-
3-methylbutanoic acid	isovaleric acid	Carboxylic Acids	Blattodea	Blattellidae	Blattella germanica	Various	Various	Enterococcus avium, Weissella cibaria, Pseudomonas japonica, Pseudomonas monteilii, Acinetobacter pittii, Acinetobacter sp.	Gut	Production	Intraspecies	Aggregation	25	Wada-Katsumata et al. 2015	C08262	map01065 ;map01110 ;map04974	Biosynthesis of alkaloids derived from histidine and purine;Biosynthesis of secondary metabolites;Protein digestion and absorption	Carboxylic Acids	isovaleric acid	-
3-methylbutanoic acid	isovaleric acid	Carboxylic Acids	Homoptera	Aphidiae	Aphis fabae and Acyrthosiphon pisum	Bacillales	Staphylococcaceae	Staphylococcus xylosus	Gut	Production	Intraspecies-Mutualism	Attraction	28-29	Fischer et al, 2015;Fischer et al, 2017	C08262	map01065 ;map01110 ;map04974	Biosynthesis of alkaloids derived from histidine and purine;Biosynthesis of secondary metabolites;Protein digestion and absorption	Carboxylic Acids	isovaleric acid	-
3-methylbutanoic acid	isovaleric acid	Carboxylic Acids	Homoptera	Aphidiae	Aphis fabae and Acyrthosiphon pisum	Bacillales	Staphylococcaceae	Staphylococcus sciuri	Gut	Production	Intraspecies-Mutualism	Attraction	28-29	Fischer et al, 2015;Fischer et al, 2017	C08262	map01065 ;map01110 ;map04974	Biosynthesis of alkaloids derived from histidine and purine;Biosynthesis of secondary metabolites;Protein digestion and absorption	Carboxylic Acids	isovaleric acid	-
3-methylbutanoic acid	isovaleric acid	Carboxylic Acids	Diptera	Culicidae	Anopheles gambiae	Bacillales	Bacillaceae	Exiguobacterium sp.	Oviposition site	Production	Intraspecies	Oviposition	32	Lindh eh al., 2008	C08262	map01065 ;map01110 ;map04974	Biosynthesis of alkaloids derived from histidine and purine;Biosynthesis of secondary metabolites;Protein digestion and absorption	Carboxylic Acids	isovaleric acid	-
pentanoic acid	valeric acid	Carboxylic Acids	Blattodea	Blattellidae	Blattella germanica	Various	Various	Enterococcus avium, Weissella cibaria, Pseudomonas japonica, Pseudomonas monteilii, Acinetobacter pittii, Acinetobacter sp.	Gut	Production	Intraspecies	Aggregation	25	Wada-Katsumata et al. 2015	C00803	-	-	Carboxylic Acids	pentanoic acid	-
butanedioic acid	succinic acid	Carboxylic Acids	Blattodea	Blattellidae	Blattella germanica	Various	Various	Enterococcus avium, Weissella cibaria, Pseudomonas japonica, Pseudomonas monteilii, Acinetobacter pittii, Acinetobacter sp.	Gut	Production	Intraspecies	Aggregation	25	Wada-Katsumata et al. 2015	C00042	map00020 ;map00190 ;map00250 ;map00310 ;map00350 ;map00360 ;map00361 ;map00620 ;map00630 ;map00640 ;map00650 ;map00720 ;map00760 ;map00920 ;map01060 ;map01061 ;map01062 ;map01063 ;map01064 ;map01065 ;map01066 ;map01070 ;map01100 ;map01110 ;map01120 ;map01130 ;map01200 ;map01220	Citrate cycle (TCA cycle);Oxidative phosphorylation;Alanine, aspartate and glutamate metabolism;Lysine degradation;Tyrosine metabolism;Phenylalanine metabolism;Chlorocyclohexane and chlorobenzene degradation;Pyruvate metabolism;Glyoxylate and dicarboxylate metabolism;Propa-ate metabolism;Buta-ate metabolism;Carbon fixation pathways in prokaryotes;Nicotinate and nicotinamide metabolism;Sulfur meta…	Carboxylic Acids	succinic Acid	-
benzoic acid	-	Carboxylic Acids	Blattodea	Blattellidae	Blattella germanica	Various	Various	Enterococcus avium, Weissella cibaria, Pseudomonas japonica, Pseudomonas monteilii, Acinetobacter pittii, Acinetobacter sp.	Gut	Production	Intraspecies	Aggregation	25	Wada-Katsumata et al. 2015	C00180	map01110 ;map01120 ;map01220	Biosynthesis of secondary metabolites;Microbial metabolism in diverse environments;Degradation of aromatic compounds	Carboxylic Acids	benzoic acid	-
2-phenylacetic acid	phenylacetic acid	Carboxylic Acids	Blattodea	Blattellidae	Blattella germanica	Various	Various	Enterococcus avium, Weissella cibaria, Pseudomonas japonica, Pseudomonas monteilii, Acinetobacter pittii, Acinetobacter sp.	Gut	Production	Intraspecies	Aggregation	25	Wada-Katsumata et al. 2015	C07086	map00360 ;map00643 ;map01100 ;map01120	Phenylalanine metabolism;Styrene degradation;Metabolic pathways;Microbial metabolism in diverse environments	Carboxylic Acids	phenylacetic acid	-
2,3-benzopyrrole	indole	Alkaloids	Diptera	Calliphoridae	Phormia regina	Enterobacteriales	Enterobacteriaceae	Proteus mirabilis	Gut	Production	Intraspecies	Attraction	26	Uriel et al, 2018	C00463	map00380 ;map00400 ;map00402 ;map01100 ;map01110 ;map04974	Tryptophan metabolism;Phenylalanine, tyrosine and tryptophan biosynthesis;Benzoxazi-id biosynthesis;Metabolic pathways;Biosynthesis of secondary metabolites;Protein digestion and absorption	Amines	indole	-
2,3-benzopyrrole	indole	Alkaloids	Diptera	Calliphoridae	Phormia regina	Enterobacteriales	Yersiniaceae	Serratia marcescens	Gut	Production	Intraspecies	Attraction	26	Uriel et al, 2018	C00463	map00380 ;map00400 ;map00402 ;map01100 ;map01110 ;map04974	Tryptophan metabolism;Phenylalanine, tyrosine and tryptophan biosynthesis;Benzoxazi-id biosynthesis;Metabolic pathways;Biosynthesis of secondary metabolites;Protein digestion and absorption	Amines	indole	-
2,3-benzopyrrole	indole	Alkaloids	Diptera	Culicidae	Anopheles gambiae	Enterobacteriales	Enterobacteriaceae	Proteus spp.	Oviposition site	Production	Intraspecies	Oviposition	32	Lindh eh al., 2008	C00463	map00380 ;map00400 ;map00402 ;map01100 ;map01110 ;map04974	Tryptophan metabolism;Phenylalanine, tyrosine and tryptophan biosynthesis;Benzoxazi-id biosynthesis;Metabolic pathways;Biosynthesis of secondary metabolites;Protein digestion and absorption	Amines	indole	-
	dimethyl trisulfide	Sulphur Compounds	Diptera	Calliphoridae	Phormia regina	Enterobacteriales	Enterobacteriaceae	Morganella morganii subsp. sibonii	Gut	Production	Intraspecies	Attraction	26	Uriel et al, 2018	C08372	-	-	Sulphur Compounds	-	-
2-phenylethanol	benzeneethanol, phenylethyl alcohol	Alcohols	Diptera	Calliphoridae	Phormia regina	Enterobacteriales	Enterobacteriaceae	Morganella morganii subsp. sibonii	Gut	Production	Intraspecies	Attraction	26	Uriel et al, 2018	C05853	map00360	Phenylalanine metabolism	Primary Alcohols	2-phenylethanol	-
2-phenylethanol	benzeneethanol, phenylethyl alcohol	Alcohols	Diptera	Calliphoridae	Phormia regina	Bacillales	Bacillaceae	Exiguobacterium sp.	Gut	Production	Intraspecies	Attraction	26	Uriel et al, 2018	C05853	map00360	Phenylalanine metabolism	Primary Alcohols	2-phenylethanol	-
2-phenylethanol	benzeneethanol, phenylethyl alcohol	Alcohols	Diptera	Culicidae	Anopheles gambiae	Enterobacteriales	Enterobacteriaceae	Proteus spp.	Oviposition site	Production	Intraspecies	Oviposition	32	Lindh eh al., 2008	C05853	map00360	Phenylalanine metabolism	Primary Alcohols	2-phenylethanol	-
2-phenylethanol	benzeneethanol, phenylethyl alcohol	Alcohols	Homoptera	Aphidiae	Aphis fabae and Acyrthosiphon pisum	Bacillales	Staphylococcaceae	Staphylococcus sciuri	Gut	Production	Intraspecies-Mutualism	Attraction	28-29	Fischer et al, 2015;Fischer et al, 2017	C05853	map00360	Phenylalanine metabolism	Primary Alcohols	2-phenylethanol	-
2-phenylethanol	benzeneethanol, phenylethyl alcohol	Alcohols	Diptera	Culicidae	Anopheles gambiae	Burkholderiales	Comamonadaceae	Comamonas spp.	Oviposition site	Production	Intraspecies	Oviposition	32	Lindh eh al., 2008	C05853	map00360	Phenylalanine metabolism	Primary Alcohols	2-phenylethanol	-
2-phenylethanol	benzeneethanol, phenylethyl alcohol	Alcohols	Hymenoptera	Vespidae	4 species	Saccharomycetales	Saccharomycetaceae	Hanseniaspora uvarum	Gut	Production	Intraspecies	Attraction	37	Babcock et al, 2019	C05853	map00360	Phenylalanine metabolism	Primary Alcohols	2-phenylethanol	-
2-phenylethanol	benzeneethanol, phenylethyl alcohol	Alcohols	Hymenoptera	Apidae	Apis mellifera	Saccharomycetales, Dothideales (Yeast); Rhodospirillales (bacteria)	Metschnikowiaceae, Dothioraceae (Yeast); Acetobacteraceae (bacteria)	Metschnikowia reukaufii, Aureobasidium pullulans (yeast); Asaia and Neokomagataea (bacteria)	nectar	Production	Mutualism	Attraction	86	Rering et al., 2018	C05853	map00360	Phenylalanine metabolism	Primary Alcohols	2-phenylethanol	-
N-(2-phenylethylidene)-3-methyl-1-butylamine	-	Amines	Diptera	Calliphoridae	Phormia regina	Enterobacteriales	Enterobacteriaceae	Morganella morganii subsp. sibonii	Gut	Production	Intraspecies	Attraction	26	Uriel et al, 2018	-	-	-	-	-	-
1-methoxy-4-methylbenzene	-	Alcohols	Diptera	Calliphoridae	Phormia regina	Enterobacteriales	Yersiniaceae	Serratia marcescens	Gut	Production	Intraspecies	Attraction	26	Uriel et al, 2018	-	-	-	Ethers	1-methoxy-4-methylbenzene	-
benzaldehyde	-	Aldehydes	Diptera	Calliphoridae	Phormia regina	Bacillales	Bacillaceae	Exiguobacterium sp.	Gut	Production	Intraspecies	Attraction	26	Uriel et al, 2018	C00261	map00623 ;map00627 ;map01100 ;map01120 ;map01220	Toluene degradation;Ami-benzoate degradation;Metabolic pathways;Microbial metabolism in diverse environments;Degradation of aromatic compounds	Aldehydes	benzaldehyde	-
phenylmethanol	benzyl alcohol	Alcohols	Diptera	Culicidae	Anopheles gambiae	Burkholderiales	Comamonadaceae	Comamonas spp.	Oviposition site	Production	Intraspecies	Oviposition	32	Lindh eh al., 2008	C00556	map00623; map01100; map01120; map01220	Toluene degradation; Metabolic pathways; Microbial metabolism in diverse environments; Degradation of aromatic compounds	Primary Alcohols	phenylmethanol	-
phenylmethanol	benzyl alcohol	Alcohols	Diptera	Calliphoridae	Phormia regina	Bacillales	Bacillaceae	Exiguobacterium sp.	Gut	Production	Intraspecies	Attraction	26	Uriel et al, 2018	C00556	map00623; map01100; map01120; map01220	Toluene degradation; Metabolic pathways; Microbial metabolism in diverse environments; Degradation of aromatic compounds	Primary Alcohols	phenylmethanol	-
1,3,3-trimethyl-2-oxabicyclo[2.2.2.]octane	1,8-cineole, eucalyptol	Terpene	Diptera	Calliphoridae	Phormia regina	Bacillales	Bacillaceae	Exiguobacterium sp.	Gut	Production	Intraspecies	Attraction	26	Uriel et al, 2018	C09844	map00902 ;map01110	Mo-terpe-id biosynthesis;Biosynthesis of secondary metabolites	Ethers	1,8-cineole	-
1,3,3-trimethyl-2-oxabicyclo[2.2.2.]octane	1,8-cineole, eucalyptol	Terpene	Coleoptera	Chrysomelidae, Chrysomelinae	Chrysolina herbacea	Various	Various	Gut community	Gut	Bio-transformation/detoxification, production	Sex	Sexual interaction	56	Pizzolante et al, 2017	C09844	map00902 ;map01110	Mo-terpe-id biosynthesis;Biosynthesis of secondary metabolites	Ethers	1,8-cineole	-
1,7,7-trimethylbicyclo[2.2.1]heptan-2-one	camphor	Terpene	Diptera	Calliphoridae	Phormia regina	Bacillales	Bacillaceae	Exiguobacterium sp.	Gut	Production	Intraspecies	Alarm	26	Uriel et al, 2018	C00808	map00902 ;map01110	Mo-terpe-id biosynthesis;Biosynthesis of secondary metabolites	Ketones	camphor	-
(E)-7,11-dimethyl-3-methylene-1,6,10-dodecatriene	e-β-farnesene	Terpene	Homoptera	Aphidiae	Aphis fabae and Acyrthosiphon pisum	Various	Various	Gut community	Gut	Production	Intraspecies-Mutualism	Attraction	28-29	Fischer et al, 2015;Fischer et al, 2017	C09666	map00909	Sesquiterpe-id and triterpe-id biosynthesis	Hydrocarbons	E-β-farnesene	-
propane	propan-2-one	Ketones	Homoptera	Aphidiae	Aphis fabae and Acyrthosiphon pisum	Bacillales	Staphylococcaceae	Staphylococcus xylosus	Gut	Production	Intraspecies-Mutualism	Attraction	28-29	Fischer et al, 2015;Fischer et al, 2017	C00207	map00072 ;map00640 ;map01100	Synthesis and degradation of ketone bodies;Propa-ate metabolism;Metabolic pathways	Ketones	propan-2-one	-
propane	propan-2-one	Ketones	Homoptera	Aphidiae	Aphis fabae and Acyrthosiphon pisum	Bacillales	Staphylococcaceae	Staphylococcus sciuri	Gut	Production	Intraspecies-Mutualism	Attraction	28-29	Fischer et al, 2015;Fischer et al, 2017	C00207	map00072 ;map00640 ;map01100	Synthesis and degradation of ketone bodies;Propa-ate metabolism;Metabolic pathways	Ketones	propan-2-one	-
ethanoic acid	acetic acid	Carboxylic Acids	Homoptera	Aphidiae	Aphis fabae and Acyrthosiphon pisum	Bacillales	Staphylococcaceae	Staphylococcus xylosus	Gut	Production	Intraspecies-Mutualism	Attraction	28-29	Fischer et al, 2015;Fischer et al, 2017	C00033	map00010 ;map00430 ;map00440 ;map00534 ;map00620 ;map00630 ;map00640 ;map00660 ;map00680 ;map00720 ;map00908 ;map00920 ;map01100 ;map01110 ;map01120 ;map01130 ;map01200 ;map01220 ;map04973 ;map04974	Glycolysis / Gluconeogenesis;Taurine and hypotaurine metabolism;Phosphonate and phosphinate metabolism;Glycosami-glycan biosynthesis - heparan sulfate / heparin;Pyruvate metabolism;Glyoxylate and dicarboxylate metabolism;Propa-ate metabolism;C5-Branched dibasic acid metabolism;Methane metabolism;Carbon fixation pathways in prokaryotes;Zeatin biosynthesis;Sulfur metabolism;Metabolic pathways;Biosy…	Carboxylic Acids	acetic acid	-
ethanoic acid	acetic acid	Carboxylic Acids	Homoptera	Aphidiae	Aphis fabae and Acyrthosiphon pisum	Bacillales	Staphylococcaceae	Staphylococcus sciuri	Gut	Production	Intraspecies-Mutualism	Attraction	28-29	Fischer et al, 2015;Fischer et al, 2017	C00033	map00010 ;map00430 ;map00440 ;map00534 ;map00620 ;map00630 ;map00640 ;map00660 ;map00680 ;map00720 ;map00908 ;map00920 ;map01100 ;map01110 ;map01120 ;map01130 ;map01200 ;map01220 ;map04973 ;map04974	Glycolysis / Gluconeogenesis;Taurine and hypotaurine metabolism;Phosphonate and phosphinate metabolism;Glycosami-glycan biosynthesis - heparan sulfate / heparin;Pyruvate metabolism;Glyoxylate and dicarboxylate metabolism;Propa-ate metabolism;C5-Branched dibasic acid metabolism;Methane metabolism;Carbon fixation pathways in prokaryotes;Zeatin biosynthesis;Sulfur metabolism;Metabolic pathways;Biosy…	Carboxylic Acids	acetic acid	-
3-methylbutan-1-ol	isoamyl alcohol, 3-methyl-1-butanol	Alcohols	Homoptera	Aphidiae	Aphis fabae and Acyrthosiphon pisum	Bacillales	Staphylococcaceae	Staphylococcus xylosus	Gut	Production	Intraspecies-Mutualism	Attraction	28-29	Fischer et al, 2015;Fischer et al, 2017	C07328	-	-	Primary Alcohols	3-methyl-1-butanol	-
3-methylbutan-1-ol	isoamyl alcohol, 3-methyl-1-butanol	Alcohols	Homoptera	Aphidiae	Aphis fabae and Acyrthosiphon pisum	Bacillales	Staphylococcaceae	Staphylococcus sciuri	Gut	Production	Intraspecies-Mutualism	Attraction	28-29	Fischer et al, 2015;Fischer et al, 2017	C07328	-	-	Primary Alcohols	3-methyl-1-butanol	-
3-methylbutan-1-ol	isoamyl alcohol, 3-methyl-1-butanol	Alcohols	Diptera	Culicidae	Anopheles gambiae	Enterobacteriales	Enterobacteriaceae	Proteus spp.	Oviposition site	Production	Intraspecies	Oviposition	32	Lindh eh al., 2008	C07328	-	-	Primary Alcohols	3-methyl-1-butanol	-
3-methylbutan-1-ol	isoamyl alcohol, 3-methyl-1-butanol	Alcohols	Diptera	Culicidae	Anopheles gambiae	Actinomycetales	Micrococcaceae	Micrococcus spp.	Oviposition site	Production	Intraspecies	Oviposition	32	Lindh eh al., 2008	C07328	-	-	Primary Alcohols	3-methyl-1-butanol	-
3-methylbutan-1-ol	isoamyl alcohol, 3-methyl-1-butanol	Alcohols	Diptera	Culicidae	Anopheles gambiae	Bacillales	Bacillaceae	Exiguobacterium spp.	Oviposition site	Production	Intraspecies	Oviposition	32	Lindh eh al., 2008	C07328	-	-	Primary Alcohols	3-methyl-1-butanol	-
3-methylbutan-1-ol	isoamyl alcohol, 3-methyl-1-butanol	Alcohols	Hymenoptera	Vespidae	4 species	Saccharomycetales	Saccharomycetaceae	Hanseniaspora uvarum	Gut	Production	Intraspecies	Attraction	37	Babcock et al, 2019	C07328	-	-	Primary Alcohols	3-methyl-1-butanol	-
3-methylbutan-1-ol	isoamyl alcohol, 3-methyl-1-butanol	Alcohols	Hymenoptera	Vespidae	4 species	Saccharomycetales	Saccharomycetaceae	Lachancea thermotolerans	Gut	Production	Intraspecies	Attraction	37	Babcock et al, 2019	C07328	-	-	Primary Alcohols	3-methyl-1-butanol	-
2-methylbutan-1-ol	2-methyl-1-butanol	Alcohols	Homoptera	Aphidiae	Aphis fabae and Acyrthosiphon pisum	Bacillales	Staphylococcaceae	Staphylococcus xylosus	Gut	Production	Intraspecies-Mutualism	Attraction	28-29	Fischer et al, 2015;Fischer et al, 2017	-	-	-	Primary Alcohols	2-methylbutan-1-ol	-
2-methylbutan-1-ol	2-methyl-1-butanol	Alcohols	Homoptera	Aphidiae	Aphis fabae and Acyrthosiphon pisum	Bacillales	Staphylococcaceae	Staphylococcus sciuri	Gut	Production	Intraspecies-Mutualism	Attraction	28-29	Fischer et al, 2015;Fischer et al, 2017	-	-	-	Primary Alcohols	2-methylbutan-1-ol	-
2-methylbutan-1-ol	2-methyl-1-butanol	Alcohols	Hymenoptera	Vespidae	4 species	Saccharomycetales	Saccharomycetaceae	Hanseniaspora uvarum	Gut	Production	Intraspecies	Attraction	37	Babcock et al, 2019	-	-	-	Primary Alcohols	2-methylbutan-1-ol	-
2-methylbutan-1-ol	2-methyl-1-butanol	Alcohols	Hymenoptera	Vespidae	4 species	Saccharomycetales	Saccharomycetaceae	Lachancea thermotolerans	Gut	Production	Intraspecies	Attraction	37	Babcock et al, 2019	-	-	-	Primary Alcohols	2-methylbutan-1-ol	-
2-methylbutan-1-ol	2-methyl-1-butanol	Alcohols	Diptera	Culicidae	Anopheles gambiae	Vibrionales	Vibrionaceae	Vibrio metschnikovii	Gut	Production	Intraspecies	Oviposition	32	Lindh eh al., 2008	-	-	-	Primary Alcohols	2-methylbutan-1-ol	-
2,5-di(propan-2-yl)pyrazine	2,5-diisopropylpyrazine	Pyrazines	Diptera	Culicidae	Anopheles gambiae	Bacillales	Bacillaceae	Exiguobacterium sp.	Oviposition site	Production	Intraspecies	Oviposition	32	Lindh eh al., 2008	-	-	-	Amines	2,5-Diisopropylpyrazine	-
isopropyl-secbutylpyrazine	-	Pyrazines	Diptera	Culicidae	Anopheles gambiae	Bacillales	Bacillaceae	Exiguobacterium sp.	Oviposition site	Production	Intraspecies	Oviposition	32	Lindh eh al., 2008	-	-	-	Amines	-	-
isopropyl-isobutylpyrazine	-	Pyrazines	Diptera	Culicidae	Anopheles gambiae	Bacillales	Bacillaceae	Exiguobacterium sp.	Oviposition site	Production	Intraspecies	Oviposition	32	Lindh eh al., 2008	-	-	-	Amines	-	-
propionic acid	propionate	Carboxylic Acids	Isoptera	Termopsidae	Zootermopsis nevadensis	Various	Various	Gut community	Gut	Production	Intraspecies	CHC biosynthesis	40	Guo et al., 1991	C00163	map00640 ;map00642 ;map00760 ;map01100 ;map01120 ;map01220 ;map04973 ;map04974	Propa-ate metabolism;Ethylbenzene degradation;Nicotinate and nicotinamide metabolism;Metabolic pathways;Microbial metabolism in diverse environments;Degradation of aromatic compounds;Carbohydrate digestion and absorption;Protein digestion and absorption	Carboxylic Acids	propanoic acid	-
4-oxo-octanoic acid	-	Carboxylic Acids	Hymenoptera	Formicidae	Acromyrmex echinatior	Various	Various	strains-sensitive to tetracyline (RhiAcro1,EntAcro1)	Gut	Production	Intraspecies	Aggression event and non-nestmate recognition	41	Teseo et al., 2019	-	-	-	Carboxylic Acids	4-oxo-octanoic acid	-
4-oxo-decanoic acid	-	Carboxylic Acids	Hymenoptera	Formicidae	Acromyrmex echinatior	Various	Various	strains-sensitive to tetracyline (RhiAcro1,EntAcro1)	Gut	Production	Intraspecies	Aggression event and non-nestmate recognition	41	Teseo et al., 2019	-	-	-	Carboxylic Acids	4-oxo-decanoic acid	-
-	long-chain linear alkane (n- c36)	Cuticolar hydrocarbon	Hymenoptera	Formicidae	Acromyrmex echinatior	Various	Various	strains-sensitive to tetracyline (RhiAcro1,EntAcro1)	Gut	Production	Intraspecies	Aggression event and non-nestmate recognition	41	Teseo et al., 2019	-	-	-	Hydrocarbons	-	-
-	long-chain linear alkane (n- c40)	Cuticolar hydrocarbon	Hymenoptera	Formicidae	Acromyrmex echinatior	Various	Various	strains-sensitive to tetracyline (RhiAcro1,EntAcro1)	Gut	Production	Intraspecies	Aggression event and non-nestmate recognition	41	Teseo et al., 2019	-	-	-	Hydrocarbons	-	-
5,17-dimethylheneicosane	-	Cuticolar hydrocarbon	Isoptera	Termopsidae	Zootermopsis nevadensis	Various	Various	Gut community	Gut	Production	Intraspecies	CHC biosynthesis	40	Guo et al., 1991	-	-	-	Hydrocarbons	5,17-dimethylheneicosane	-
5-methyl- heneicosane	-	Cuticolar hydrocarbon	Isoptera	Termopsidae	Zootermopsis nevadensis	Various	Various	Gut community	Gut	Production	Intraspecies	CHC biosynthesis	40	Guo et al., 1991	-	-	-	Hydrocarbons	5-methyl- heneicosane	-
2,5-dimethylpyrazine	-	Pyrazines	Hymenoptera	Formicidae	Atta sexdens	Enterobacteriales	Yersiniaceae	Serratia marcences	Complete individuals (ants)	Production	Intraspecies	Trail pheromones	36	Silva-Junior et al., 2018	-	-	-	Pyrazines	2,5-dimethylpyrazine	-
3-ethyl-2,5-dimethylpyrazine	-	Pyrazines	Hymenoptera	Formicidae	Atta sexdens	Enterobacteriales	Yersiniaceae	Serratia marcences	Complete individuals (ants)	Production	Intraspecies	Trail pheromones	36	Silva-Junior et al., 2018	-	-	-	Pyrazines	-	-
ethyl acetate	-	Acetate	Hymenoptera	Vespidae	4 species	Saccharomycetales	Saccharomycetaceae	Hanseniaspora uvarum	Gut	Production	Intraspecies	Attraction	37	Babcock et al, 2019	C00849	-	-	Acetate Esters	ethyl acetate	-
phenylethyl acetate	-	Acetate	Hymenoptera	Vespidae	4 species	Saccharomycetales	Saccharomycetaceae	Hanseniaspora uvarum	Gut	Production	Intraspecies	Attraction	37	Babcock et al, 2019	C12303	-	-	Acetate Esters	phenylethyl acetate	-
3-methylbutyl acetate	isoamyl acetate	Acetate	Hymenoptera	Vespidae	4 species	Saccharomycetales	Saccharomycetaceae	Hanseniaspora uvarum	Gut	Production	Intraspecies	Attraction	37	Babcock et al, 2019	C12296	-	-	Acetate Esters	3-methylbutylacetate	-
nonan-3-ol	3-nonanol	Alcohols	Coleoptera	Chrysomelidae, Chrysomelinae	Chrysolina herbacea	Various	Various	Gut community	Gut	Bio-transformation/detoxification, production	Sex	Sexual interaction	56	Pizzolante et al, 2017	-	-	-	Secondary Alcohols	3-nonanol	-
(1S,2R,6S,7R,8S)-1-methyl-5-methylidene-8-propan-2-yltricyclo[5.3.0.0 2,6]decane	β-bourbonene	Terpene	Coleoptera	Chrysomelidae, Chrysomelinae	Chrysolina herbacea	Various	Various	Gut community	Gut	Bio-transformation/detoxification, production	Sex	Sexual interaction	56	Pizzolante et al, 2017	-	-	-	Hydrocarbons	β-bourbonene	-
2-isopropenyl-5-methylcyclohexanol	isopulegol	Terpene	Coleoptera	Chrysomelidae, Chrysomelinae	Chrysolina herbacea	Various	Various	Gut community	Gut	Bio-transformation/detoxification, production	Sex	Sexual interaction	56	Pizzolante et al, 2017	-	-	-	Secondary Alcohols	isopulegol	-
(1R,4aS,8aR)-1-isopropyl-4,7-dimethyl-1,2,4a,5,6,8a-hexahydronaphthalene	α-amorphene	Terpene	Coleoptera	Chrysomelidae, Chrysomelinae	Chrysolina herbacea	Various	Various	Gut community	Gut	Bio-transformation/detoxification, production	Sex	Sexual interaction	56	Pizzolante et al, 2017	-	-	-	Hydrocarbons	α-amorphene	-
2,6,6,9-tetramethyltricyclo[5.4.0.0 2,8]undecan-9-ol	longipinanol	Terpene	Coleoptera	Chrysomelidae, Chrysomelinae	Chrysolina herbacea	Various	Various	Gut community	Gut	Bio-transformation/detoxification, production	Sex	Sexual interaction	56	Pizzolante et al, 2017	-	-	-	Tertiary Alcohols	-	-
4,5,6,7-tetrahydro-3,6-dimethylbenzofuran	menthofuran	Terpene	Coleoptera	Chrysomelidae, Chrysomelinae	Chrysolina herbacea	Various	Various	Gut community	Gut	Bio-transformation/detoxification, production	Sex	Sexual interaction	56	Pizzolante et al, 2017	C18025	map00902; map01110	Mo-terpe-id biosynthesis; Biosynthesis of secondary metabolites	Furans	-	-
5-methyl-2-(1-methylethyl)-cyclohexanone	menthone	Terpene	Coleoptera	Chrysomelidae, Chrysomelinae	Chrysolina herbacea	Various	Various	Gut community	Gut	Bio-transformation/detoxification, production	Sex	Sexual interaction	56	Pizzolante et al, 2017	C00843	map00902, map01110	Monoterpenoid biosynthesis, Biosynthesis of secondary metabolites	Ketones	menthone	-
1-methyl-4-(1-methylethenyl)-cyclohexene	limonene	Terpene	Coleoptera	Chrysomelidae, Chrysomelinae	Chrysolina herbacea	Various	Various	Gut community	Gut	Bio-transformation/detoxification, production	Sex	Sexual interaction	56	Pizzolante et al, 2017	C06078 (C06099, C00521)	map00902; map01110	Mo-terpe-id biosynthesis; Biosynthesis of secondary metabolites	Hydrocarbons	limonene	-
5-methyl-2-(propan-2-ylidene)-cyclohexanone	pulegone	Terpene	Coleoptera	Chrysomelidae, Chrysomelinae	Chrysolina herbacea	Various	Various	Gut community	Gut	Bio-transformation/detoxification, production	Sex	Sexual interaction	56	Pizzolante et al, 2017	C09893	map00902; map01110	Mo-terpe-id biosynthesis; Biosynthesis of secondary metabolites	Ketones	pulegone	-
2-nonanone	nonan-2-one	Ketones	Hymenoptera	Apidae	Apis mellifera	Saccharomycetales, Dothideales (Yeast); Rhodospirillales (bacteria)	Metschnikowiaceae, Dothioraceae (Yeast); Acetobacteraceae (bacteria)	Metschnikowia reukaufii, Aureobasidium pullulans (yeast); Asaia and Neokomagataea (bacteria)	Nectar	Production	Mutualism	Attraction	86	Rering et al., 2020	-	-	-	Ketones	2-nonanone	-
3-methylbutyl acetate	isoamyl acetate	Acetate	Hymenoptera	Apidae	Apis mellifera	Saccharomycetales, Dothideales (Yeast); Rhodospirillales (bacteria)	Metschnikowiaceae, Dothioraceae (Yeast); Acetobacteraceae (bacteria)	Metschnikowia reukaufii, Aureobasidium pullulans (yeast); Asaia and Neokomagataea (bacteria)	Nectar	Production	Mutualism	Attraction	86	Rering et al., 2019	C12296	-	-	Acetate Esters	3-methylbutylacetate	-
hexan-n-ol	n-hexanol	Cuticolar hydrocarbon	Hymenoptera	Apidae	Apis mellifera	Saccharomycetales, Dothideales (Yeast); Rhodospirillales (bacteria)	Metschnikowiaceae, Dothioraceae (Yeast); Acetobacteraceae (bacteria)	Metschnikowia reukaufii, Aureobasidium pullulans (yeast); Asaia and Neokomagataea (bacteria)	Nectar	Production	Mutualism	Attraction	86	Rering et al., 2017	C00854	map00930; map01120; map01220	Caprolactam degradation; Microbial metabolism in diverse environments; Degradation of aromatic compounds	Primary Alcohols	hexan-1-ol	-
hexan-n-ol	n-hexanol	Cuticolar hydrocarbon	Hymenoptera	Apidae	Apis mellifera	Saccharomycetales, Dothideales (Yeast); Rhodospirillales (bacteria)	Metschnikowiaceae, Dothioraceae (Yeast); Acetobacteraceae (bacteria)	Metschnikowia reukaufii, Aureobasidium pullulans (yeast); Asaia and Neokomagataea (bacteria)	Nectar	Production	Mutualism	Attraction	86	Rering et al., 2017	C00854	map00930; map01120; map01220	Caprolactam degradation; Microbial metabolism in diverse environments; Degradation of aromatic compounds	Primary Alcohols	hexan-2-ol	-
hexan-n-ol	n-hexanol	Cuticolar hydrocarbon	Hymenoptera	Apidae	Apis mellifera	Saccharomycetales, Dothideales (Yeast); Rhodospirillales (bacteria)	Metschnikowiaceae, Dothioraceae (Yeast); Acetobacteraceae (bacteria)	Metschnikowia reukaufii, Aureobasidium pullulans (yeast); Asaia and Neokomagataea (bacteria)	Nectar	Production	Mutualism	Attraction	86	Rering et al., 2017	C00854	map00930; map01120; map01220	Caprolactam degradation; Microbial metabolism in diverse environments; Degradation of aromatic compounds	Primary Alcohols	hexan-3-ol	-
2-ethyl-1-hexanol	-	Cuticolar hydrocarbon	Hymenoptera	Apidae	Apis mellifera	Saccharomycetales, Dothideales (Yeast); Rhodospirillales (bacteria)	Metschnikowiaceae, Dothioraceae (Yeast); Acetobacteraceae (bacteria)	Metschnikowia reukaufii, Aureobasidium pullulans (yeast); Asaia and Neokomagataea (bacteria)	Nectar	Production	Mutualism	Attraction	86	Rering et al., 2017	C02498	-	-	Primary Alcohols	2-ethyl-1-hexanol	-
2,5-dimethylfuran	-	Terpene	Hymenoptera	Apidae	Apis mellifera	Saccharomycetales, Dothideales (Yeast); Rhodospirillales (bacteria)	Metschnikowiaceae, Dothioraceae (Yeast); Acetobacteraceae (bacteria)	Metschnikowia reukaufii, Aureobasidium pullulans (yeast); Asaia and Neokomagataea (bacteria)	Nectar	Production	Mutualism	Attraction	86	Rering et al., 2017	-	-	-	Furans	-	-
2,6,6-trimethylbicyclo[3.1.1]hept-2-ene	α-pinene	Terpene	Coleoptera	Curculionidae	Dendroctonus ponderosae	Various	Various	Micrococcus terreus, Paenibacillus xylanexedens, Bacullus simpez, Paenibacillus sp, Candida piceae	Crushed insect	Bio-transformation/detoxification, production	Terpene tollerance	Terpene tollerance	22	Adams et al., 2011	C06306	map00903, map01110	Limonene and pinene degradation; Biosynthesis of secondary metabolites	Hydrocarbons	1R-α-pinene	-
2,6,6-trimethylbicyclo[3.1.1]hept-2-ene	α-pinene	Terpene	Coleoptera	Curculionidae	Dendroctonus ponderosae	Various	Various	Micrococcus terreus, Paenibacillus xylanexedens, Bacullus simpez, Paenibacillus sp, Candida piceae	Crushed insect	Bio-transformation/detoxification, production	Terpene tollerance	Terpene tollerance	22	Adams et al., 2011	C06308	map00903, map01110	Limonene and pinene degradation; Biosynthesis of secondary metabolites	Hydrocarbons	1S-α-pinene	-
6,6-dimethyl-2-methylidenebicyclo[3.1.1]heptane	β-pinene	Terpene	Coleoptera	Curculionidae	Dendroctonus ponderosae	Various	Various	Micrococcus terreus, Paenibacillus xylanexedens, Bacullus simpez, Paenibacillus sp, Candida piceae	Crushed insect	Bio-transformation/detoxification, production	Terpene tollerance	Terpene tollerance	22	Adams et al., 2011	C20244	map00902; map01110	Mo-terpe-id biosynthesis; Biosynthesis of secondary metabolites	Hydrocarbons	1R-β-pinene	-
6,6-dimethyl-2-methylidenebicyclo[3.1.1]heptane	β-pinene	Terpene	Coleoptera	Curculionidae	Dendroctonus ponderosae	Various	Various	Micrococcus terreus, Paenibacillus xylanexedens, Bacullus simpez, Paenibacillus sp, Candida piceae	Crushed insect	Bio-transformation/detoxification, production	Terpene tollerance	Terpene tollerance	22	Adams et al., 2011	C06307	map00902; map01110	Mo-terpe-id biosynthesis; Biosynthesis of secondary metabolites	Hydrocarbons	1S-β-pinene	-
1-methyl-4-(1-methylethenyl)-cyclohexene	limonene	Terpene	Coleoptera	Curculionidae	Dendroctonus ponderosae	Various	Various	Micrococcus terreus, Paenibacillus xylanexedens, Bacullus simpez, Paenibacillus sp, Candida piceae	Crushed insect	Bio-transformation/detoxification, production	Terpene tollerance	Terpene tollerance	22	Adams et al., 2011	C06078 (C06099, C00521)	map00902; map01110	Mo-terpe-id biosynthesis; Biosynthesis of secondary metabolites	Hydrocarbons	limonene	-
7-methyl-3-methylene-1,6-octadiene	myrcene	Terpene	Coleoptera	Curculionidae	Dendroctonus ponderosae	Various	Various	Micrococcus terreus, Paenibacillus xylanexedens, Bacullus simpez, Paenibacillus sp, Candida piceae	Crushed insect	Bio-transformation/detoxification, production	Terpene tollerance	Terpene tollerance	22	Adams et al., 2011	C06074	map00902, map01062, map01110	Mo-terpe-id biosynthesis, Biosynthesis of terpe-ids and steroids, Biosynthesis of secondary metabolites	Hydrocarbons	myrcene	-
3,7,7-trimethylbicyclo[4.1.0]hept-3-ene	3-carene	Terpene	Coleoptera	Curculionidae	Dendroctonus ponderosae	Various	Various	Micrococcus terreus, Paenibacillus xylanexedens, Bacullus simpez, Paenibacillus sp, Candida piceae	Crushed insect	Bio-transformation/detoxification, production	Terpene tollerance	Terpene tollerance	22	Adams et al., 2011	C09839	map01062, map01110	Biosynthesis of terpe-ids and steroids, Biosynthesis of secondary metabolites	Hydrocarbons	3-carene	-
4-isopropyl-1-methylene-2-cyclohexene	β-phellandrene	Terpene	Coleoptera	Curculionidae	Dendroctonus ponderosae	Various	Various	Micrococcus terreus, Paenibacillus xylanexedens, Bacullus simpez, Paenibacillus sp, Candida piceae	Crushed insect	Bio-transformation/detoxification, production	Terpene tollerance	Terpene tollerance	22	Adams et al., 2011	C19818	-	-	Hydrocarbons	β-phellandrene	-
2,6,6-trimethylbicyclo[3.1.1]hept-2-ene	α-pinene	Terpene	Coleoptera	Curculionidae	Dendroctonus valens	Various	Various	Enterobacter sp, Enterobacter aminigenus, Pseudomonas sp, Frigoribatterium sp,Paenibacillus provencensis	Crushed insect	Bio-transformation/detoxification, production	Terpene tollerance	Terpene tollerance	22	Adams et al., 2011	C06306	map00903, map01110	Limonene and pinene degradation; Biosynthesis of secondary metabolites	Hydrocarbons	1R-α-pinene	-
2,6,6-trimethylbicyclo[3.1.1]hept-2-ene	α-pinene	Terpene	Coleoptera	Curculionidae	Dendroctonus valens	Various	Various	Enterobacter sp, Enterobacter aminigenus, Pseudomonas sp, Frigoribatterium sp,Paenibacillus provencensis	Crushed insect	Bio-transformation/detoxification, production	Terpene tollerance	Terpene tollerance	22	Adams et al., 2011	C06308	map00903, map01110	Limonene and pinene degradation; Biosynthesis of secondary metabolites	Hydrocarbons	1S-α-pinene	-
6,6-dimethyl-2-methylidenebicyclo[3.1.1]heptane	β-pinene	Terpene	Coleoptera	Curculionidae	Dendroctonus valens	Various	Various	Enterobacter sp, Enterobacter aminigenus, Pseudomonas sp, Frigoribatterium sp,Paenibacillus provencensis	Crushed insect	Bio-transformation/detoxification, production	Terpene tollerance	Terpene tollerance	22	Adams et al., 2011	C20244	map00902; map01110	Mo-terpe-id biosynthesis; Biosynthesis of secondary metabolites	Hydrocarbons	1R-β-pinene	-
6,6-dimethyl-2-methylidenebicyclo[3.1.1]heptane	β-pinene	Terpene	Coleoptera	Curculionidae	Dendroctonus valens	Various	Various	Enterobacter sp, Enterobacter aminigenus, Pseudomonas sp, Frigoribatterium sp,Paenibacillus provencensis	Crushed insect	Bio-transformation/detoxification, production	Terpene tollerance	Terpene tollerance	22	Adams et al., 2011	C06307	map00902; map01110	Mo-terpe-id biosynthesis; Biosynthesis of secondary metabolites	Hydrocarbons	1S-β-pinene	-
1-methyl-4-(1-methylethenyl)-cyclohexene	limonene	Terpene	Coleoptera	Curculionidae	Dendroctonus valens	Various	Various	Enterobacter sp, Enterobacter aminigenus, Pseudomonas sp, Frigoribatterium sp,Paenibacillus provencensis	Crushed insect	Bio-transformation/detoxification, production	Terpene tollerance	Terpene tollerance	22	Adams et al., 2011	C06078 (C06099, C00521)	map00902; map01110	Mo-terpe-id biosynthesis; Biosynthesis of secondary metabolites	Hydrocarbons	limonene	-
7-methyl-3-methylene-1,6-octadiene	myrcene	Terpene	Coleoptera	Curculionidae	Dendroctonus valens	Various	Various	Enterobacter sp, Enterobacter aminigenus, Pseudomonas sp, Frigoribatterium sp,Paenibacillus provencensis	Crushed insect	Bio-transformation/detoxification, production	Terpene tollerance	Terpene tollerance	22	Adams et al., 2011	C06074	map00902, map01062, map01110	Mo-terpe-id biosynthesis, Biosynthesis of terpe-ids and steroids, Biosynthesis of secondary metabolites	Hydrocarbons	myrcene	-
3,7,7-trimethylbicyclo[4.1.0]hept-3-ene	3-carene	Terpene	Coleoptera	Curculionidae	Dendroctonus valens	Various	Various	Enterobacter sp, Enterobacter aminigenus, Pseudomonas sp, Frigoribatterium sp,Paenibacillus provencensis	Crushed insect	Bio-transformation/detoxification, production	Terpene tollerance	Terpene tollerance	22	Adams et al., 2011	C09839	map01062, map01110	Biosynthesis of terpe-ids and steroids, Biosynthesis of secondary metabolites	Hydrocarbons	3-carene	-
4-isopropyl-1-methylene-2-cyclohexene	β-phellandrene	Terpene	Coleoptera	Curculionidae	Dendroctonus valens	Various	Various	Enterobacter sp, Enterobacter aminigenus, Pseudomonas sp, Frigoribatterium sp,Paenibacillus provencensis	Crushed insect	Bio-transformation/detoxification, production	Terpene tollerance	Terpene tollerance	22	Adams et al., 2011	C19818	-	-	Hydrocarbons	β-phellandrene	-
2,6,6-trimethylbicyclo[3.1.1]hept-2-ene	α-pinene	Terpene	Coleoptera	Curculionidae	Dendroctonus ponderosae	Various	Various	Serratia marcescens, Pseudomonas mandelii, Pseudomonas migulae, Rahnella aquatili	Crushed insect	Bio-transformation/detoxification, production	Terpene tollerance	Terpene tollerance	24	Boone et al., 2013	C06306	map00903, map01110	Limonene and pinene degradation; Biosynthesis of secondary metabolites	Hydrocarbons	1R-α-pinene	-
2,6,6-trimethylbicyclo[3.1.1]hept-2-ene	α-pinene	Terpene	Coleoptera	Curculionidae	Dendroctonus ponderosae	Various	Various	Serratia marcescens, Pseudomonas mandelii, Pseudomonas migulae, Rahnella aquatili	Crushed insect	Bio-transformation/detoxification, production	Terpene tollerance	Terpene tollerance	24	Boone et al., 2013	C06308	map00903, map01110	Limonene and pinene degradation; Biosynthesis of secondary metabolites	Hydrocarbons	1S-α-pinene	-
6,6-dimethyl-2-methylidenebicyclo[3.1.1]heptane	β-pinene	Terpene	Coleoptera	Curculionidae	Dendroctonus ponderosae	Various	Various	Serratia marcescens, Pseudomonas mandelii, Pseudomonas migulae, Rahnella aquatili	Crushed insect	Bio-transformation/detoxification, production	Terpene tollerance	Terpene tollerance	24	Boone et al., 2013	C20244	map00902; map01110	Mo-terpe-id biosynthesis; Biosynthesis of secondary metabolites	Hydrocarbons	1R-β-pinene	-
6,6-dimethyl-2-methylidenebicyclo[3.1.1]heptane	β-pinene	Terpene	Coleoptera	Curculionidae	Dendroctonus ponderosae	Various	Various	Serratia marcescens, Pseudomonas mandelii, Pseudomonas migulae, Rahnella aquatili	Crushed insect	Bio-transformation/detoxification, production	Terpene tollerance	Terpene tollerance	24	Boone et al., 2013	C06307	map00902; map01110	Mo-terpe-id biosynthesis; Biosynthesis of secondary metabolites	Hydrocarbons	1S-β-pinene	-
3,7,7-trimethylbicyclo[4.1.0]hept-3-ene	3-carene	Terpene	Coleoptera	Curculionidae	Dendroctonus ponderosae	Various	Various	Serratia marcescens, Pseudomonas mandelii, Pseudomonas migulae, Rahnella aquatili	Crushed insect	Bio-transformation/detoxification, production	Terpene tollerance	Terpene tollerance	24	Boone et al., 2013	C09839	map01062, map01110	Biosynthesis of terpe-ids and steroids, Biosynthesis of secondary metabolites	Hydrocarbons	3-carene	-
3-methylbutanal	Isovaleraldehyde	Aldehydes	Diptera	Culicidae	Anopheles gambiae	Bacillales	Staphylococcaceae	Staphylococcus epidermidis	Human Skin Microbiota	Production	Interspecies	Attraction	34	Verhulst et al., 2009	C07329	-	-	Aldehydes	3-methyl butanal	-
2-methylbutanal	-	Aldehydes	Diptera	Culicidae	Anopheles gambiae	Bacillales	Staphylococcaceae	Staphylococcus epidermidis	Human Skin Microbiota	Production	Interspecies	Attraction	34	Verhulst et al., 2009	C02223	-	-	Aldehydes	2-methylbutanal	-
3-methylbutan-1-ol	isoamyl alcohol, 3-methyl-1-butanol	Alcohols	Diptera	Culicidae	Anopheles gambiae	Bacillales	Staphylococcaceae	Staphylococcus epidermidis	Human Skin Microbiota	Production	Interspecies	Attraction	34	Verhulst et al., 2009	C07328	-	-	Primary Alcohols	3-methyl-1-butanol	-
3-methylbutanoic acid	isovaleric acid	Carboxylic Acids	Diptera	Culicidae	Anopheles gambiae	Bacillales	Staphylococcaceae	Staphylococcus epidermidis	Human Skin Microbiota	Production	Interspecies	Attraction	34	Verhulst et al., 2009	C08262	map01065 ;map01110 ;map04974	Biosynthesis of alkaloids derived from histidine and purine;Biosynthesis of secondary metabolites;Protein digestion and absorption	Carboxylic Acids	isovaleric acid	-
2-methylbutanoic acid	-	Carboxylic Acids	Diptera	Culicidae	Anopheles gambiae	Bacillales	Staphylococcaceae	Staphylococcus epidermidis	Human Skin Microbiota	Production	Interspecies	Attraction	34	Verhulst et al., 2009	C18319	map04974	Protein digestion and absorption	Carboxylic Acids	2-methylbutanoic acid	-
2,5-dimethylpyrazine	-	Pyrazines	-	-	-	Bacillales	Bacillaceae	Bacillus sp	-	Production	Not indagated in the reference	Potential semiochemicals	110	Rajini et al., 2011	-	-	-	Pyrazines	2,5-dimethylpyrazine	-
2,3,5-trimethylpyrazine	-	Pyrazines	-	-	-	Bacillales	Bacillaceae	Bacillus sp	-	Production	Not indagated in the reference	Potential semiochemicals	110	Rajini et al., 2011	-	-	-	Pyrazines	2,3,5-trimethylpyrazine	-
2,3,5,6-tetramethylpyrazine	tetramethylpyrazine	Pyrazines	-	-	-	Bacillales	Bacillaceae	Bacillus sp	-	Production	Not indagated in the reference	Potential semiochemicals	110	Rajini et al., 2011	-	-	-	Pyrazines	2,3,5,6-tetramethylpyrazine	-
1-hydroxy-6-(2-hydroxybutan-2-yl)-3-(2-methylpropyl)pyrazin-2-one	aspergillic acid	Pyrazines	-	-	-	Various	Various	Aspergillus flavus	-	Production	Not indagated in the reference	Potential semiochemicals	110	Rajini et al., 2011	C10571	-	-	Pyrazines	-	-
1-hydroxy-6-(2-hydroxybutan-2-yl)-3-(2-methylpropyl)pyrazin-2-one	aspergillic acid	Pyrazines	-	-	-	Various	Various	Aspergillus oryzae	-	Production	Not indagated in the reference	Potential semiochemicals	110	Rajini et al., 2011	C10571	-	-	Pyrazines	-	-
1-hydroxy-6-(1-hydroxy-2-methylpropyl)-3-(2-methylpropyl)pyrazin-2-one	neo-hydroxyaspergillic acid	Pyrazines	-	-	-	Various	Various	Aspergillus sclerotorium	-	Production	Not indagated in the reference	Potential semiochemicals	110	Rajini et al., 2011	-	-	-	Pyrazines	-	-
1-hydroxy-6-(2-hydroxybutan-2-yl)-3-(2-methylpropyl)pyrazin-2-one	hydroxy-aspergillic acid	Pyrazines	-	-	-	Various	Various	Aspergillus sclerotorium	-	Production	Not indagated in the reference	Potential semiochemicals	110	Rajini et al., 2011	-	-	-	Pyrazines	-	-
1-hydroxy-6-(2-hydroxypropan-2-yl)-3-(2-methylpropyl)pyrazin-2-one	muta-aspergillic acid	Pyrazines	-	-	-	Various	Various	Aspergillus sclerotorium	-	Production	Not indagated in the reference	Potential semiochemicals	110	Rajini et al., 2011	-	-	-	Pyrazines	-	-
6-(2-hydroxypropan-2-yl)-3-(2-methylpropyl)-1h-pyrazin-2-one	deoxymutaaspergillic acid	Pyrazines	-	-	-	Various	Various	Aspergillus parasiticus	-	Production	Not indagated in the reference	Potential semiochemicals	110	Rajini et al., 2011	-	-	-	Pyrazines	-	-
6-butan-2-yl-3-(2-methylpropyl)-1h-pyrazin-2-one	deoxyaspergillic acid	Pyrazines	-	-	-	Various	Various	Aspergillus sclerotorium	-	Production	Not indagated in the reference	Potential semiochemicals	110	Rajini et al., 2011	-	-	-	Pyrazines	-	-
2-hydroxy-3,6-di-sec-butylpyrazine	-	Pyrazines	-	-	-	Various	Various	Aspergillus parasiticus	-	Production	Not indagated in the reference	Potential semiochemicals	110	Rajini et al., 2011	-	-	-	Pyrazines	-	-
3,6-diisobutyl-2-pyrazinone	flavacol	Pyrazines	-	-	-	Various	Various	Aspergillus parasiticus	-	Production	Not indagated in the reference	Potential semiochemicals	110	Rajini et al., 2011	-	-	-	Pyrazines	-	-
2,5-diisobutyl-3,6- dihydroxypyrazine-1,4-dioxid	-	Pyrazines	-	-	-	Various	Various	Bacillus sp, Micrococcus violagabriellae and Paenibacillus macerans Candida pulcherrima	-	Production	Not indagated in the reference	Potential semiochemicals	110	Rajini et al., 2011	-	-	-	Pyrazines	-	-
4-oxido-1h-pyrazin-4-ium-2-one	emimycin antibiotic	Pyrazines	-	-	-	Actinomycetales	Streptomycetaceae	Streptomyces-2020	-	Production	Not indagated in the reference	Potential semiochemicals	110	Rajini et al., 2011	-	-	-	Pyrazines	-	-
1,5-dihydroxy-3,6-bis(2-methylpropyl)-4-oxidopyrazin-4-ium-2-one	pulcherriminic acid	Pyrazines	-	-	-	Shaccaromycetales	Shaccaromycetaceae	Candida pulcherrima	-	Production	Not indagated in the reference	Potential semiochemicals	110	Rajini et al., 2012	C20515	-	-	Pyrazines	-	-
2-methoxy-3-(propan-2-yl)pyrazine	2-methoxy-3-isopropylpyrazine	Pyrazines	-	-	-	Enterobacteriales	Yersiniaceae	Serratia sp	-	Production	Not indagated in the reference	Potential semiochemicals	110	Rajini et al., 2013	-	-	-	Pyrazines	-	-
2-butan-2-yl-3-methoxypyrazine	2-methoxy-3-sec-butylpyrazine	Pyrazines	-	-	-	Enterobacteriales	Yersiniaceae	Serratia sp	-	Production	Not indagated in the reference	Potential semiochemicals	110	Rajini et al., 2014	-	-	-	Pyrazines	-	-
2-methoxy-5-methyl-3-propan-2-ylpyrazine	3-isopropyl-2-methoxy-5-methylpyrazine	Pyrazines	-	-	-	Enterobacteriales	Yersiniaceae	Serratia sp	-	Production	Not indagated in the reference	Potential semiochemicals	110	Rajini et al., 2015	-	-	-	Pyrazines	-	-
2-methoxy-5-methyl-3-propan-2-ylpyrazine	3-isopropyl-2-methoxy-methylpyrazine	Pyrazines	-	-	-	Enterobacteriales	Yersiniaceae	Serratia sp	-	Production	Not indagated in the reference	Potential semiochemicals	110	Rajini et al., 2016	-	-	-	Pyrazines	-	-
2-methoxy-3-(2-methylpropyl)pyrazine	3-isobutylmethoxypyrazine	Pyrazines	-	-	-	Enterobacteriales	Yersiniaceae	Serratia sp	-	Production	Not indagated in the reference	Potential semiochemicals	110	Rajini et al., 2017	-	-	-	Pyrazines	-	-
2,3,5,6-tetramethylpyrazine	tetramethylpyrazine	Pyrazines	-	-	-	Enterobacteriales	Yersiniaceae	Corynebacterium glutamnicum	-	Production	Not indagated in the reference	Potential semiochemicals	110	Rajini et al., 2018	-	-	-	Pyrazines	2,3,5,6-tetramethylpyrazine	-
2-propan-2-ylpyrazine	2-isopropylpyrazine	Pyrazines	-	-	-	Bacillales	Paenibacillaceae	Paenibacillus polymyxa	-	Production	Not indagated in the reference	Potential semiochemicals	110	Rajini et al., 2019	-	-	-	Pyrazines	-	-
2-methyl-6-propan-2-ylpyrazine	2-methyl-6-isopropylpyrazine	Pyrazines	-	-	-	Bacillales	Paenibacillaceae	Paenibacillus polymyxa	-	Production	Not indagated in the reference	Potential semiochemicals	110	Rajini et al., 2020	-	-	-	Pyrazines	-	-
2-methyl-5-propan-2-ylpyrazine	2-methyl-5-isopropylpyrazine	Pyrazines	-	-	-	Bacillales	Paenibacillaceae	Paenibacillus polymyxa	-	Production	Not indagated in the reference	Potential semiochemicals	110	Rajini et al., 2021	-	-	-	Pyrazines	-	-
2-(2-methylpropyl)pyrazine	2-isobutylpyrazine	Pyrazines	-	-	-	Bacillales	Paenibacillaceae	Paenibacillus polymyxa	-	Production	Not indagated in the reference	Potential semiochemicals	110	Rajini et al., 2022	-	-	-	Pyrazines	-	-
2,3-dimethyl-5-propan-2-ylpyrazine	2,3-dimethyl-5-isopropylpyrazine	Pyrazines	-	-	-	Bacillales	Paenibacillaceae	Paenibacillus polymyxa	-	Production	Not indagated in the reference	Potential semiochemicals	110	Rajini et al., 2023	-	-	-	Pyrazines	-	-
2,5-dimethyl-3-propan-2-ylpyrazine	2,5-dimethyl-3-isopropylpyrazine	Pyrazines	-	-	-	Bacillales	Paenibacillaceae	Paenibacillus polymyxa	-	Production	Not indagated in the reference	Potential semiochemicals	110	Rajini et al., 2024	-	-	-	Pyrazines	-	-
2-methyl-5-(2-methylpropyl)pyrazine	2-methyl-5-isobutylpyrazine	Pyrazines	-	-	-	Bacillales	Paenibacillaceae	Paenibacillus polymyxa	-	Production	Not indagated in the reference	Potential semiochemicals	110	Rajini et al., 2025	-	-	-	Pyrazines	-	-
3,5-dimethyl-2-propan-2-ylpyrazin	2,6-dimethyl-5-isopropylpyrazine	Pyrazines	-	-	-	Bacillales	Paenibacillaceae	Paenibacillus polymyxa	-	Production	Not indagated in the reference	Potential semiochemicals	110	Rajini et al., 2026	-	-	-	Pyrazines	-	-
2,6-di(propan-2-yl)pyrazine	2,6-diisopropylpyrazine	Pyrazines	-	-	-	Bacillales	Paenibacillaceae	Paenibacillus polymyxa	-	Production	Not indagated in the reference	Potential semiochemicals	110	Rajini et al., 2027	-	-	-	Pyrazines	-	-
2,5-di(propan-2-yl)pyrazine	2,5-diisopropylpyrazine	Pyrazines	-	-	-	Bacillales	Paenibacillaceae	Paenibacillus polymyxa	-	Production	Not indagated in the reference	Potential semiochemicals	110	Rajini et al., 2028	-	-	-	Pyrazines	2,5-Diisopropylpyrazine	-
2,5-dimethyl-3-(2-methylpropyl)pyrazine	2,5-dimethyl-6-isobutylpyrazine	Pyrazines	-	-	-	Bacillales	Paenibacillaceae	Paenibacillus polymyxa	-	Production	Not indagated in the reference	Potential semiochemicals	110	Rajini et al., 2029	-	-	-	Pyrazines	-	-
3,5-dimethyl-2-(2-methylpropyl)pyrazine	2,6-dimethyl-5-isobutylpyrazine	Pyrazines	-	-	-	Bacillales	Paenibacillaceae	Paenibacillus polymyxa	-	Production	Not indagated in the reference	Potential semiochemicals	110	Rajini et al., 2030	-	-	-	Pyrazines	-	-
2-(2-methylpropyl)-5-propan-2-ylpyrazine	2-isopropyl-6-isobutylpyrazine	Pyrazines	-	-	-	Bacillales	Paenibacillaceae	Paenibacillus polymyxa	-	Production	Not indagated in the reference	Potential semiochemicals	110	Rajini et al., 2031	-	-	-	Pyrazines	-	-
2-(2-methylpropyl)-5-propan-2-ylpyrazine	2-isopropyl-5-secbutylpyrazine	Pyrazines	-	-	-	Bacillales	Paenibacillaceae	Paenibacillus polymyxa	-	Production	Not indagated in the reference	Potential semiochemicals	110	Rajini et al., 2032	-	-	-	Pyrazines	-	-
2-(2-methylpropyl)-5-propan-2-ylpyrazine	2-isopropyl-5-isobutylpyrazine	Pyrazines	-	-	-	Bacillales	Paenibacillaceae	Paenibacillus polymyxa	-	Production	Not indagated in the reference	Potential semiochemicals	110	Rajini et al., 2033	-	-	-	Pyrazines	-	-
2,5-dimethyl-3,6-bis(propan-2-yl)pyrazine	2,5-dimethyl-3, 6-diisopropylpyrazine	Pyrazines	-	-	-	Bacillales	Paenibacillaceae	Paenibacillus polymyxa	-	Production	Not indagated in the reference	Potential semiochemicals	110	Rajini et al., 2034	-	-	-	Pyrazines	-	-
2,6-diisobutylpyrazine	-	Pyrazines	-	-	-	Bacillales	Paenibacillaceae	Paenibacillus polymyxa	-	Production	Not indagated in the reference	Potential semiochemicals	110	Rajini et al., 2035	-	-	-	Pyrazines	-	-
2-butan-2-yl-5-propan-2-ylpyrazine	2-isobutyl-5-sec-butylpyrazine	Pyrazines	-	-	-	Bacillales	Paenibacillaceae	Paenibacillus polymyxa	-	Production	Not indagated in the reference	Potential semiochemicals	110	Rajini et al., 2036	-	-	-	Pyrazines	-	-
2,5-dimethylpyrazine	-	Pyrazines	-	-	-	Myxococcales	Polyangiaceae	Chondromyces crocatus	-	Production	Not indagated in the reference	Potential semiochemicals	110	Rajini et al., 2037	-	-	-	Pyrazines	2,5-dimethylpyrazine	-
2-methoxy-3-methylpyrazine	-	Pyrazines	-	-	-	Myxococcales	Polyangiaceae	Chondromyces crocatus	-	Production	Not indagated in the reference	Potential semiochemicals	110	Rajini et al., 2038	-	-	-	Pyrazines	-	-
-	1-methylethylpyrazine	Pyrazines	-	-	-	Myxococcales	Polyangiaceae	Chondromyces crocatus	-	Production	Not indagated in the reference	Potential semiochemicals	110	Rajini et al., 2039	-	-	-	Pyrazines	-	-
2-methyl-6-(1-methylethyl)pyrazine	-	Pyrazines	-	-	-	Myxococcales	Polyangiaceae	Chondromyces crocatus	-	Production	Not indagated in the reference	Potential semiochemicals	110	Rajini et al., 2040	-	-	-	Pyrazines	-	-
3-methoxy-2,6-dimethylpyrazine	-	Pyrazines	-	-	-	Myxococcales	Polyangiaceae	Chondromyces crocatus	-	Production	Not indagated in the reference	Potential semiochemicals	110	Rajini et al., 2041	-	-	-	Pyrazines	-	-
3-methoxy-2,5-dimethylpyrazine	-	Pyrazines	-	-	-	Myxococcales	Polyangiaceae	Chondromyces crocatus	-	Production	Not indagated in the reference	Potential semiochemicals	110	Rajini et al., 2042	-	-	-	Pyrazines	-	-
-	3-methoxy-2,5-diisopropylpyrazine	Pyrazines	-	-	-	Myxococcales	Polyangiaceae	Chondromyces crocatus	-	Production	Not indagated in the reference	Potential semiochemicals	110	Rajini et al., 2043	-	-	-	Pyrazines	-	-
-	3-methoxy-2,5-disec-butylpyrazine	Pyrazines	-	-	-	Myxococcales	Polyangiaceae	Chondromyces crocatus	-	Production	Not indagated in the reference	Potential semiochemicals	110	Rajini et al., 2044	-	-	-	Pyrazines	-	-
-	3-methoxy-2,5-diisobutylpyrazine	Pyrazines	-	-	-	Myxococcales	Polyangiaceae	Chondromyces crocatus	-	Production	Not indagated in the reference	Potential semiochemicals	110	Rajini et al., 2045	-	-	-	Pyrazines	-	-
2-methyl-5-(1-methylethyl)pyrazine	-	Pyrazines	-	-	-	Myxococcales	Polyangiaceae	Chondromyces crocatus	-	Production	Not indagated in the reference	Potential semiochemicals	110	Rajini et al., 2046	-	-	-	Pyrazines	-	-
3,5-dimethyl-2-propan-2-ylpyrazine	dimethyl-(1-methylethyl)pyrazine	Pyrazines	-	-	-	Myxococcales	Polyangiaceae	Chondromyces crocatus	-	Production	Not indagated in the reference	Potential semiochemicals	110	Rajini et al., 2047	-	-	-	Pyrazines	-	-
2,6-di(propan-2-yl)pyrazine	2,6-bis(1-methylethyl)pyrazine	Pyrazines	-	-	-	Myxococcales	Polyangiaceae	Chondromyces crocatus	-	Production	Not indagated in the reference	Potential semiochemicals	110	Rajini et al., 2048	-	-	-	Pyrazines	-	-
2-butan-2-yl-3-methoxypyrazine	2-methoxy-3- (1-methylpropyl)pyrazine	Pyrazines	-	-	-	Myxococcales	Polyangiaceae	Chondromyces crocatus	-	Production	Not indagated in the reference	Potential semiochemicals	110	Rajini et al., 2049	-	-	-	Pyrazines	-	-
2-methoxy-3-(2-methylpropyl)pyrazine	-	Pyrazines	-	-	-	Myxococcales	Polyangiaceae	Chondromyces crocatus	-	Production	Not indagated in the reference	Potential semiochemicals	110	Rajini et al., 2050	-	-	-	Pyrazines	-	-
2,5-bis (1-methylethyl)pyrazine	-	Pyrazines	-	-	-	Myxococcales	Polyangiaceae	Chondromyces crocatus	-	Production	Not indagated in the reference	Potential semiochemicals	110	Rajini et al., 2051	-	-	-	Pyrazines	-	-
2-(1-methylethyl)-6-(1- methylethyl)pyrazine	-	Pyrazines	-	-	-	Myxococcales	Polyangiaceae	Chondromyces crocatus	-	Production	Not indagated in the reference	Potential semiochemicals	110	Rajini et al., 2052	-	-	-	Pyrazines	-	-
2-(1-methylethyl)-5-(1-methylethyl)pyrazine	-	Pyrazines	-	-	-	Myxococcales	Polyangiaceae	Chondromyces crocatus	-	Production	Not indagated in the reference	Potential semiochemicals	110	Rajini et al., 2053	-	-	-	Pyrazines	-	-
2-(1-hydroxy-1-methylethenyl)-3-methoxypyrazine	-	Pyrazines	-	-	-	Myxococcales	Polyangiaceae	Chondromyces crocatus	-	Production	Not indagated in the reference	Potential semiochemicals	110	Rajini et al., 2054	-	-	-	Pyrazines	-	-
2-propan-2-yl-5-prop-1-en-2-ylpyrazine	2-(1-methylethenyl)-5-(1-methylethyl)pyrazine	Pyrazines	-	-	-	Myxococcales	Polyangiaceae	Chondromyces crocatus	-	Production	Not indagated in the reference	Potential semiochemicals	110	Rajini et al., 2055	-	-	-	Pyrazines	-	-
1-(3-methoxypyrazin-2-yl)-2-methylpropan-1-ol	2-(1-hydroxy-2-methylpropyl)-3-methoxypyrazine	Pyrazines	-	-	-	Myxococcales	Polyangiaceae	Chondromyces crocatus	-	Production	Not indagated in the reference	Potential semiochemicals	110	Rajini et al., 2056	-	-	-	Pyrazines	-	-
2-(3-methoxypyrazin-2-yl)butan-2-ol	2-(1-hydroxy-1-methylpropyl)-3-methoxypyrazine	Pyrazines	-	-	-	Myxococcales	Polyangiaceae	Chondromyces crocatus	-	Production	Not indagated in the reference	Potential semiochemicals	110	Rajini et al., 2057	-	-	-	Pyrazines	-	-
2,5-bis (2-methylpropyl)pyrazine	-	Pyrazines	-	-	-	Myxococcales	Polyangiaceae	Chondromyces crocatus	-	Production	Not indagated in the reference	Potential semiochemicals	110	Rajini et al., 2058	-	-	-	Pyrazines	-	-
2-benzyl-3-methoxypyrazine	-	Pyrazines	-	-	-	Myxococcales	Polyangiaceae	Chondromyces crocatus	-	Production	Not indagated in the reference	Potential semiochemicals	110	Rajini et al., 2059	-	-	-	Pyrazines	-	-
3-methoxy-2,5-bis(1-methylpropyl)pyrazine	-	Pyrazines	-	-	-	Myxococcales	Polyangiaceae	Chondromyces crocatus	-	Production	Not indagated in the reference	Potential semiochemicals	110	Rajini et al., 2060	-	-	-	Pyrazines	-	-
3-methoxy-2-(1-methylpropyl)-5-(2-methylpropyl)pyrazine	-	Pyrazines	-	-	-	Myxococcales	Polyangiaceae	Chondromyces crocatus	-	Production	Not indagated in the reference	Potential semiochemicals	110	Rajini et al., 2061	-	-	-	Pyrazines	-	-
(2R,8R,8aS)-8,8 a-dimethyl-2-prop-1-en-2-yl-2,3,7,8-tetrahydro-1h-naphthalene	nootkatene	Terpene	Isoptera	Rhinitermitidae	Coptotermes formosanus	Pseudomonadales	Pseudomonadaceae	Pseudomonas VET-3, Pseudomonas VET-5	Vetiver roots, essential oil	Bio-transformation/detoxification, production	Plant volatiles in essential oils	Repellent	84	Alifano et al., 2010	-	-	-	Hydrocarbons	-	nootkatene
(2R,8R,8aS)-8,8 a-dimethyl-2-prop-1-en-2-yl-2,3,7,8-tetrahydro-1h-naphthalene	nootkatene	Terpene	Isoptera	Rhinitermitidae	Coptotermes formosanus	Various	Various	Serratia VET-2, Pseudomonas VET-3, Pseudomonas VET-5, Enterobacter sp. VET-7, Pseudomonas VET-8, Arthrobacter VET-35, Enterobacter sp. VET-37, Serratia VET-40	Vetiver roots, essential oil	Bio-transformation/detoxification, metabolized by bacteria	Plant volatiles in essential oils	Repellent	84	Alifano et al., 2010	-	-	-	Hydrocarbons	-	nootkatene
6-isopropenyl-4,4-alpha-dimethyl-4,4a,5,6,7,8-hexahydronaphthalen-2(3h)-one	nootkatone	Terpene	Isoptera	Rhinitermitidae	Coptotermes formosanus	Various	Various	Vetiver roots community	Vetiver roots, essential oil	Bio-transformation/detoxification, production	Plant volatiles in essential oils	Repellent	84	Alifano et al., 2010	C17914	-	-	Hydrocarbons	nootkatone	-
[(1R,2S,5S)-7,7-dimethyl-6-methylidene-2-tricyclo[6.2.1.01,5]undecanyl]methanol	zizanol, khusimol	Terpene	Isoptera	Rhinitermitidae	Coptotermes formosanus	Various	Various	Vetiver roots community	Vetiver roots, essential oil	Bio-transformation/detoxification, production	Plant volatiles in essential oils	Repellent	84	Alifano et al., 2010	E00735	-	-	Primary Alcohols	-	zizanol, khusimol
2-[(4s)-4-methyl-8-methylidene-2,3,3a,4,5,6,7,8a-octahydro-1h-azulen-2-yl]propan-2-ol	bicyclovetivenol	Terpene	Isoptera	Rhinitermitidae	Coptotermes formosanus	Pseudomonadales	Pseudomonadaceae	Pseudomonas sp. VET-3 and Pseudomonas sp. VET-5	Vetiver roots, essential oil	Bio-transformation/detoxification, production	Plant volatiles in essential oils	Repellent	84	Alifano et al., 2010	-	-	-	Tertiary Alcohols	-	-
2,4-dimethylcyclohex-3-ene-1-carbaldehyde	vertocitral c cis	Terpene	-	-	-	Various	Various	Pseudomonas VET-3, Enterobacter sp.	Vetiver roots, essential oil	Bio-transformation/detoxification, production	Plant volatiles in essential oils	Potential semiochemicals	84	Alifano et al., 2010	-	-	-	Aldehydes	-	-
(2Z)-3,7-dimethylocta-2,6-dienal	neral, cis-citral	Terpene	-	-	-	Various	Various	Pseudomonas VET-8, , Arthrobacter VET-35	Vetiver roots, essential oil	Bio-transformation/detoxification, production	Plant volatiles in essential oils	Potential semiochemicals	84	Alifano et al., 2010	C09847	map00281, map01062, map01110	Geraniol degradation, Biosynthesis of terpe-ids and steroids, Biosynthesis of secondary metabolites	Aldehydes	neral	-
1-methoxy-4-(1-propenyl)-benzene	anethole	Terpene	-	-	-	Enterobacteriales	Enterobacteriaceae	Enterobacter sp. VET-7	Vetiver roots, essential oil	Bio-transformation/detoxification, production	Plant volatiles in essential oils	Potential semiochemicals	84	Alifano et al., 2010	C10428	map00940	Phenylpropa-id biosynthesis	Ethers	anethole	-
(1S,2R,6S,7R,8S)-1-methyl-5-methylidene-8-propan-2-yltricyclo[5.3.0.0 2,6]decane	β-bourbonene	Terpene	-	-	-	Various	Various	Enterobacter sp. VET-7, Pseudomonas VET-8, Enterobacter sp. VET-37	Vetiver roots, essential oil	Bio-transformation/detoxification, production	Plant volatiles in essential oils	Potential semiochemicals	84	Alifano et al., 2010	-	-	-	Hydrocarbons	β-bourbonene	-
-	elema-1,3,7(11),8-tetarene	Terpene	-	-	-	Various	Various	Serratia VET-2, Pseudomonas VET-3, Pseudomonas VET-8, , Arthrobacter VET-35, Serratia VET-40	Vetiver roots, essential oil	Bio-transformation/detoxification, production	Plant volatiles in essential oils	Potential semiochemicals	84	Alifano et al., 2010	-	-	-	Hydrocarbons	-	-
-	eremophila-1(10),8,11-triene	Terpene	-	-	-	Pseudomonadales	Pseudomonadaceae	Pseudomonas VET-8	Vetiver roots, essential oil	Bio-transformation/detoxification, production	Plant volatiles in essential oils	Potential semiochemicals	84	Alifano et al., 2010	-	-	-	Hydrocarbons	-	eremophila-1(10),8,11-triene
-	eremophila-1(10),8,11-triene	Terpene	-	-	-	Various	Various	Serratia VET-2, Pseudomonas VET-3, Pseudomonas VET-5, Enterobacter sp. VET-7, Arthrobacter VET-35, Enterobacter sp. VET-37, Serratia VET-40	Vetiver roots, essential oil	Bio-transformation/detoxification, metabolized by bacteria	Plant volatiles in essential oils	Potential semiochemicals	84	Alifano et al., 2010	-	-	-	Hydrocarbons	-	eremophila-1(10),8,11-triene
-	himalchala-2,4-diene	Terpene	-	-	-	Various	Various	Serratia VET-2, Pseudomonas VET-5, Enterobacter sp. VET-7, Pseudomonas VET-8, , Enterobacter sp. VET-37	Vetiver roots, essential oil	Bio-transformation/detoxification, production	Plant volatiles in essential oils	Potential semiochemicals	84	Alifano et al., 2010	-	-	-	Hydrocarbons	-	-
-	isopatchoula-3,5-diene	Terpene	-	-	-	Various	Various	Serratia VET-2, Pseudomonas VET-3, Pseudomonas VET-8, Arthrobacter VET-35, Serratia VET-40	Vetiver roots, essential oil	Bio-transformation/detoxification, production	Plant volatiles in essential oils	Potential semiochemicals	84	Alifano et al., 2010	-	-	-	Hydrocarbons	-	-
-	isopatchoula-3,5-diene	Terpene	-	-	-	Various	Various	Pseudomonas VET-5, Enterobacter sp. VET-7, Enterobacter sp. VET-37	Vetiver roots, essential oil	Bio-transformation/detoxification, metabolized by bacteria	Plant volatiles in essential oils	Potential semiochemicals	84	Alifano et al., 2010	-	-	-	Hydrocarbons	-	-
2,2,7,7-tetramethyltricyclo[6.2.1.01,6]undeca-3,5-diene	isolongifolene-9,10-dehydro	Terpene	-	-	-	Various	Various	Serratia VET-2, Pseudomonas VET-3, Pseudomonas VET-5, Enterobacter sp. VET-7	Vetiver roots, essential oil	Bio-transformation/detoxification, production	Plant volatiles in essential oils	Potential semiochemicals	84	Alifano et al., 2010	-	-	-	Hydrocarbons	-	-
2,2,7,7-tetramethyltricyclo[6.2.1.01,6]undeca-3,5-diene	isolongifolene-9,10-dehydro	Terpene	-	-	-	Various	Various	Pseudomonas VET-8, Arthrobacter VET-35, Enterobacter sp. VET-37, Serratia VET-40	Vetiver roots, essential oil	Bio-transformation/detoxification, metabolized by bacteria	Plant volatiles in essential oils	Potential semiochemicals	84	Alifano et al., 2010	-	-	-	Hydrocarbons	-	-
1,1,7,7a-tetramethyl-2,4,5,6,7,7b-hexahydro-1ah-cyclopropa[a]naphthalene	aristolene	Terpene	-	-	-	Various	Various	Pseudomonas VET-5, Pseudomonas VET-8, Arthrobacter VET-35, Serratia VET-40	Vetiver roots, essential oil	Bio-transformation/detoxification, production	Plant volatiles in essential oils	Potential semiochemicals	84	Alifano et al., 2010	-	-	-	Hydrocarbons	-	aristolene
(1S,2S,8R)-2,6,6-trimethyl-7-methylidenetricyclo[6.2.1.01,5]undecane	prezizaene, preziza-7(15)-ene	Terpene	-	-	-	Various	Various	Pseudomonas VET-5, Enterobacter sp. VET-7, Pseudomonas VET-8, Arthrobacter VET-35, Enterobacter sp. VET-37, Serratia VET-40	Vetiver roots, essential oil	Bio-transformation/detoxification, production	Plant volatiles in essential oils	Potential semiochemicals	84	Alifano et al., 2010	-	-	-	Hydrocarbons	-	7-prezizaene
(1S,2S,8R)-2,6,6-trimethyl-7-methylidenetricyclo[6.2.1.01,5]undecane	prezizaene, preziza-7(15)-ene	Terpene	-	-	-	Various	Various	Serratia VET-2, Pseudomonas VET-3	Vetiver roots, essential oil	Bio-transformation/detoxification, metabolized by bacteria	Plant volatiles in essential oils	Potential semiochemicals	84	Alifano et al., 2010	-	-	-	Hydrocarbons	-	7-prezizaene
(1R,2S,4R)-3,3,7,11-tetramethyltetracyclo[5.4.0.01,8.02,4]undec-10-ene	anastreptene	Terpene	-	-	-	Various	Various	Serratia VET-2, Pseudomonas VET-3, Pseudomonas VET-5, Enterobacter sp. VET-7, Pseudomonas VET-8	Vetiver roots, essential oil	Bio-transformation/detoxification, production	Plant volatiles in essential oils	Potential semiochemicals	84	Alifano et al., 2010	-	-	-	Hydrocarbons	-	-
-	aromadendrene-12-ol	Terpene	-	-	-	Enterobacteriales	Yersiniaceae	Serratia VET-2	Vetiver roots, essential oil	Bio-transformation/detoxification, production	Plant volatiles in essential oils	Potential semiochemicals	84	Alifano et al., 2010	-	-	-	Tertiary Alcohols	-	-
(1aS,7S,7aS,7bR)-1,1,7,7a-tetramethyl-5,6,7,7b-tetrahydro-1ah-cyclopropa[a]naphthalene	aristola-1(10),8-diene	Terpene	-	-	-	Various	Various	Serratia VET-2, Pseudomonas VET-3, Pseudomonas VET-5, Enterobacter sp. VET-7, Pseudomonas VET-8, Arthrobacter VET-35, Enterobacter sp. VET-37, Serratia VET-40	Vetiver roots, essential oil	Bio-transformation/detoxification, metabolized by bacteria	Plant volatiles in essential oils	Potential semiochemicals	84	Alifano et al., 2010	-	-	-	Hydrocarbons	-	-
(1S,4aS,8aR)-4,7-dimethyl-1-(1-methylethyl)-1,2,4a,5,6,8a-hexahydronaphthalene	α-muurolene	Terpene	-	-	-	Various	Various	Serratia VET-2, Pseudomonas VET-3, Pseudomonas VET-5, Enterobacter sp. VET-7, Pseudomonas VET-8, Arthrobacter VET-35, Enterobacter sp. VET-37, Serratia VET-40	Vetiver roots, essential oil	Bio-transformation/detoxification, metabolized by bacteria	Plant volatiles in essential oils	Potential semiochemicals	84	Alifano et al., 2010	-	-	-	Hydrocarbons	α-muurolene	-
1-methyl-4-[(1R)-1,2,2-trimethylcyclopentyl]benzene	cuparene	Terpene	-	-	-	Various	Various	Serratia VET-2, Pseudomonas VET-3, Pseudomonas VET-5, Pseudomonas VET-8, Arthrobacter VET-35, Serratia VET-40	Vetiver roots, essential oil	Bio-transformation/detoxification, metabolized by bacteria	Plant volatiles in essential oils	Potential semiochemicals	84	Alifano et al., 2010	-	-	-	Hydrocarbons	-	cuparene
1-methyl-4-[(1R)-1,2,2-trimethylcyclopentyl]benzene	cuparene	Terpene	-	-	-	Enterobacteriales	Enterobacteriaceae	Enterobacter sp. VET-7, Enterobacter sp. VET-37	Vetiver roots, essential oil	Bio-transformation/detoxification, production	Plant volatiles in essential oils	Potential semiochemicals	84	Alifano et al., 2010	-	-	-	Hydrocarbons	-	cuparene
-	nordosina-7,9,11-triene	Terpene	-	-	-	Various	Various	Serratia VET-2, Pseudomonas VET-3, Pseudomonas VET-5, Enterobacter sp. VET-7, Pseudomonas VET-8, Arthrobacter VET-35, Enterobacter sp. VET-37, Serratia VET-40	Vetiver roots, essential oil	Bio-transformation/detoxification, metabolized by bacteria	Plant volatiles in essential oils	Potential semiochemicals	84	Alifano et al., 2010	-	-	-	Hydrocarbons	-	-
2,4a,8,8-tetramethyl-1,1a,4,5-tetrahydrocyclopropa[j]naphthalene	thujopsadiene	Terpene	-	-	-	Various	Various	Serratia VET-2	Vetiver roots, essential oil	Bio-transformation/detoxification, production	Plant volatiles in essential oils	Potential semiochemicals	84	Alifano et al., 2010	-	-	-	Hydrocarbons	-	-
2,4a,8,8-tetramethyl-1,1a,4,5-tetrahydrocyclopropa[j]naphthalene	thujopsadiene	Terpene	-	-	-	Various	Various	Pseudomonas VET-3, Pseudomonas VET-5, Enterobacter sp. VET-7, Pseudomonas VET-8, Arthrobacter VET-35, Enterobacter sp. VET-37, Serratia VET-40	Vetiver roots, essential oil	Bio-transformation/detoxification, metabolized by bacteria	Plant volatiles in essential oils	Potential semiochemicals	84	Alifano et al., 2010	-	-	-	Hydrocarbons	-	-
(1S,4S,7R)-1,4-dimethyl-7-prop-1-en-2-yl-1,2,3,4,5,6,7,8-octahydroazulene	⍺-guaiene	Terpene	-	-	-	Pseudomonadales	Pseudomonadaceae	Pseudomonas VET-8	Vetiver roots, essential oil	Bio-transformation/detoxification, production	Plant volatiles in essential oils	Potential semiochemicals	84	Alifano et al., 2010	C20161	-	-	Hydrocarbons	-	⍺-guaiene
trans-4-isopropenyl-5-methyl-2-(1-methylethylidene)-5-vinylcyclohexanone	trans-β-guaiene	Terpene	-	-	-	Various	Various	Serratia VET-2, Pseudomonas VET-8, Arthrobacter VET-35, Enterobacter sp. VET-37, Serratia VET-40	Vetiver roots, essential oil	Bio-transformation/detoxification, production	Plant volatiles in essential oils	Potential semiochemicals	84	Alifano et al., 2010	-	-	-	Hydrocarbons	-	trans-β-guaiene
-	7-[epi]-eremophila-1(10),8,11-triene	Terpene	-	-	-	Various	Various	Serratia VET-2, Pseudomonas VET-8, Arthrobacter VET-35, Enterobacter sp. VET-37, Serratia VET-40	Vetiver roots, essential oil	Bio-transformation/detoxification, production	Plant volatiles in essential oils	Potential semiochemicals	84	Alifano et al., 2010	-	-	-	Hydrocarbons	-	-
2,2,7,7-tetramethyltricyclo[6.2.1.01,6]undeca-3,5,9-triene	isolongifolene-4,5,9,10-dehydro	Terpene	-	-	-	Various	Various	Pseudomonas VET-3, Pseudomonas VET-5, Enterobacter sp. VET-7, Pseudomonas VET-8, Arthrobacter VET-35, Enterobacter sp. VET-37, Serratia VET-40	Vetiver roots, essential oil	Bio-transformation/detoxification, production	Plant volatiles in essential oils	Potential semiochemicals	84	Alifano et al., 2010	-	-	-	Hydrocarbons	-	-
-	brasila-1(6),-5(10)-diene	Terpene	-	-	-	Various	Various	Serratia VET-2, Pseudomonas VET-3, Pseudomonas VET-5, Enterobacter sp. VET-7, Pseudomonas VET-8, Arthrobacter VET-35, Enterobacter sp. VET-37	Vetiver roots, essential oil	Bio-transformation/detoxification, production	Plant volatiles in essential oils	Potential semiochemicals	84	Alifano et al., 2010	-	-	-	Hydrocarbons	-	-
-	eremophila-1(10),11-diene,9-β-ol	Terpene	-	-	-	Various	Various	Serratia VET-2, Pseudomonas VET-3, Pseudomonas VET-5, Enterobacter sp. VET-7, Pseudomonas VET-8, Arthrobacter VET-35, Enterobacter sp. VET-37, Serratia VET-40	Vetiver roots, essential oil	Bio-transformation/detoxification, production	Plant volatiles in essential oils	Potential semiochemicals	84	Alifano et al., 2010	-	-	-	Secondary Alcohols	-	-
-	eudesma-3,5,11-triene	Terpene	-	-	-	Various	Various	Serratia VET-2, Pseudomonas VET-3, Pseudomonas VET-5, Enterobacter sp. VET-7, Pseudomonas VET-8, Arthrobacter VET-35, Enterobacter sp. VET-37, Serratia VET-40	Vetiver roots, essential oil	Bio-transformation/detoxification, metabolized by bacteria	Plant volatiles in essential oils	Potential semiochemicals	84	Alifano et al., 2010	-	-	-	Hydrocarbons	-	-
-	eremophila-1(10),7(11)-diene	Terpene	-	-	-	Various	Various	Pseudomonas VET-3, Pseudomonas VET-5, Enterobacter sp. VET-7, Pseudomonas VET-8, Arthrobacter VET-35, Enterobacter sp. VET-37, Serratia VET-40	Vetiver roots, essential oil	Bio-transformation/detoxification, production	Plant volatiles in essential oils	Potential semiochemicals	84	Alifano et al., 2010	-	-	-	Hydrocarbons	-	-
1-[(1R,2S)-1,2-Dimethyl-3-methylenecyclopentyl]-4-methylbenzene	laurene	Terpene	-	-	-	Various	Various	Pseudomonas VET-3, Pseudomonas VET-5, Pseudomonas VET-8, Arthrobacter VET-35, Enterobacter sp. VET-37, Serratia VET-40	Vetiver roots, essential oil	Bio-transformation/detoxification, production	Plant volatiles in essential oils	Potential semiochemicals	84	Alifano et al., 2010	-	-	-	Hydrocarbons	-	-
(1R,8aS)-1,8a-dimethyl-7-propan-2-ylidene-1,2,6,8-tetrahydronaphthalene	β-vetivenene	Terpene	-	-	-	Various	Various	Serratia VET-2, Pseudomonas VET-3, Enterobacter sp. VET-7, Pseudomonas VET-8, Arthrobacter VET-35, Enterobacter sp. VET-37, Serratia VET-40	Vetiver roots, essential oil	Bio-transformation/detoxification, production	Plant volatiles in essential oils	Potential semiochemicals	84	Alifano et al., 2010	-	-	-	Hydrocarbons	-	β-vetivenene
(1R,8R)-7,7-dimethyl-6-methylidenetricyclo[6.2.1.01,5]undecan-2-one	khusimone	Terpene	-	-	-	Various	Various	Serratia VET-2, Pseudomonas VET-3, Pseudomonas VET-5, Enterobacter sp. VET-7, Pseudomonas VET-8, Arthrobacter VET-35, Enterobacter sp. VET-37, Serratia VET-40	Vetiver roots, essential oil	Bio-transformation/detoxification, metabolized by bacteria	Plant volatiles in essential oils	Potential semiochemicals	84	Alifano et al., 2010	-	-	-	Ketones	-	khusimone
-	aril-himachalene	Terpene	-	-	-	Various	Various	Serratia VET-2, Pseudomonas VET-3, Pseudomonas VET-5, Enterobacter sp. VET-7, Pseudomonas VET-8, Arthrobacter VET-35, Enterobacter sp. VET-37, Serratia VET-40	Vetiver roots, essential oil	Bio-transformation/detoxification, production	Plant volatiles in essential oils	Potential semiochemicals	84	Alifano et al., 2010	-	-	-	Hydrocarbons	-	-
(E)-3-[(4S,7R,7aR)-3,7-dimethyl-2,4,5,6,7,7a-hexahydro-1h-inden-4-yl]-2-methylprop-2-enal	valerenal	Terpene	-	-	-	Various	Various	Enterobacter sp. VET-7, Enterobacter sp. VET-37	Vetiver roots, essential oil	Bio-transformation/detoxification, production	Plant volatiles in essential oils	Potential semiochemicals	84	Alifano et al., 2010	-	-	-	Aldehydes	-	valerenal
methyl [(1R,2S)-3-oxo-2-pentylcyclopentyl]acetate	cis-methyl-dihydro-jasmonate	Terpene	-	-	-	Various	Various	Pseudomonas VET-8, Arthrobacter VET-35, Serratia VET-40	Vetiver roots, essential oil	Bio-transformation/detoxification, production	Plant volatiles in essential oils	Potential semiochemicals	84	Alifano et al., 2010	-	-	-	Ketone/Esters	-	-
(1S,5R)-3-methyl-8-methylidene-5-propan-2-yl-2,4a,5,6,7,8a-hexahydro-1h-naphthalen-1-ol	khusinol	Terpene	-	-	-	Enterobacteriales	Enterobacteriaceae	Enterobacter sp. VET-7	Vetiver roots, essential oil	Bio-transformation/detoxification, production	Plant volatiles in essential oils	Potential semiochemicals	84	Alifano et al., 2010	-	-	-	Secondary Alcohols	-	khusinol
(1S,5R)-3-methyl-8-methylidene-5-propan-2-yl-2,4a,5,6,7,8a-hexahydro-1h-naphthalen-1-ol	khusinol	Terpene	-	-	-	Various	Various	Serratia VET-2, Pseudomonas VET-3, Pseudomonas VET-5, Pseudomonas VET-8, Arthrobacter VET-35, Enterobacter sp. VET-37, Serratia VET-40	Vetiver roots, essential oil	Bio-transformation/detoxification, metabolized by bacteria	Plant volatiles in essential oils	Potential semiochemicals	84	Alifano et al., 2010	-	-	-	Secondary Alcohols	-	khusinol
(5R,6R)-6,10-dimethyl-3-propan-2-ylidenespiro[4.5]dec-9-en-8-one	β-vetivone	Terpene	-	-	-	Various	Various	Serratia VET-2,Pseudomonas VET-5	Vetiver roots, essential oil	Bio-transformation/detoxification, metabolized by bacteria	Plant volatiles in essential oils	Potential semiochemicals	84	Alifano et al., 2010	C09745	-	-	Ketones	-	β-vetivone
(5R,6R)-6,10-dimethyl-3-propan-2-ylidenespiro[4.5]dec-9-en-8-one	β-vetivone	Terpene	-	-	-	Various	Various	Pseudomonas VET-3, Enterobacter sp. VET-7, Pseudomonas VET-8, Arthrobacter VET-35, Enterobacter sp. VET-37, Serratia VET-40	Vetiver roots, essential oil	Bio-transformation/detoxification, production	Plant volatiles in essential oils	Potential semiochemicals	84	Alifano et al., 2010	C09745	-	-	Ketones	-	β-vetivone
(4R,4aS)-4,4a-dimethyl-6-propan-2-ylidene-4,5,7,8-tetrahydro-3h-naphthalen-2-one	⍺-vetivone	Terpene	-	-	-	Enterobacteriales	Enterobacteriaceae	Enterobacter sp. VET-7	Vetiver roots, essential oil	Bio-transformation/detoxification, production	Plant volatiles in essential oils	Potential semiochemicals	84	Alifano et al., 2010	C09744	-	-	Ketones	⍺-Vetivone	-
(4R,4aS)-4,4a-dimethyl-6-propan-2-ylidene-4,5,7,8-tetrahydro-3h-naphthalen-2-one	⍺-vetivone	Terpene	-	-	-	Various	Various	Serratia VET-2, Pseudomonas VET-3, Pseudomonas VET-5, Pseudomonas VET-8, Arthrobacter VET-35, Enterobacter sp. VET-37, Serratia VET-40	Vetiver roots, essential oil	Bio-transformation/detoxification, metabolized by bacteria	Plant volatiles in essential oils	Potential semiochemicals	84	Alifano et al., 2010	C09744	-	-	Ketones	⍺-Vetivone	-
1R-(1R,4E,9S)-4,11,11-trimethyl-8-methylenebicyclo[7.2.0]undec-4-ene	e-β-caryophyllene	Terpene	-	-	-	Various	Various	Enterobacter sp. VET-7, Arthrobacter VET-35	Vetiver roots, essential oil	Bio-transformation/detoxification, production	Plant volatiles in essential oils	Potential semiochemicals	84	Alifano et al., 2010	C20478	map00909	Sesquiterpenoid and triterpenoid biosynthesis	Hydrocarbons	E-β-caryophyllene	-
(1aR,4aR,7S,7aR,7bR)-1,1,7-trimethyl-4-methylidene-1a,2,3,4a,5,6,7a,7b-octahydrocyclopropa[h]azulen-7-ol	spathulenol	Terpene	-	-	-	Enterobacteriales	Enterobacteriaceae	Enterobacter sp. VET-7	Vetiver roots, essential oil	Bio-transformation/detoxification, production	Plant volatiles in essential oils	Potential semiochemicals	84	Alifano et al., 2010	-	-	-	Tertiary Alcohols	spathulenol	-
(1aR,4S,4aS,7R,7aS,7bS)-1,1,4,7-tetramethyl-2,3,4a,5,6,7,7a,7b-octahydro-1ah-cyclopropa[e]azulen-4-ol	viridiflorol	Terpene	-	-	-	Enterobacteriales	Enterobacteriaceae	Enterobacter sp. VET-7	Vetiver roots, essential oil	Bio-transformation/detoxification, production	Plant volatiles in essential oils	Potential semiochemicals	84	Alifano et al., 2010	-	-	-	Tertiary Alcohols	-	viridiflorol
(1S,4R)-1,6-dimethyl-4-propan-2-yl-3,4,4a,7,8,8a-hexahydro-2h-naphthalen-1-ol	⍺-cadinol	Terpene	-	-	-	Enterobacteriales	Enterobacteriaceae	Enterobacter sp. VET-7	Vetiver roots, essential oil	Bio-transformation/detoxification, production	Plant volatiles in essential oils	Potential semiochemicals	84	Alifano et al., 2010	-	-	-	Tertiary Alcohols	⍺-Cadinol	-
(1R,2S,8S)-1-methyl-3-methylidene-8-propan-2-yltricyclo[4.4.0.02,7]decane	β-copaene	Terpene	-	-	-	Enterobacteriales	Enterobacteriaceae	Enterobacter sp. VET-7	Vetiver roots, essential oil	Bio-transformation/detoxification, production	Plant volatiles in essential oils	Potential semiochemicals	84	Alifano et al., 2010	-	-	-	Hydrocarbons	β-Copaene	-
(1E,5E)-1,4,4-trimethyl-8-methylidenecycloundeca-1,5-diene	β-humulene	Terpene	-	-	-	Enterobacteriales	Enterobacteriaceae	Enterobacter sp. VET-7	Vetiver roots, essential oil	Bio-transformation/detoxification, production	Plant volatiles in essential oils	Potential semiochemicals	84	Alifano et al., 2010	-	-	-	Hydrocarbons	-	β-humulene
(1aR,7R,7aS,7bR)-1,1,4,7-tetramethyl-1a,2,3,5,6,7,7a,7b-octahydrocyclopropa[e]azulene	(+)-ledene, viridiflorene	Terpene	-	-	-	Enterobacteriales	Enterobacteriaceae	Enterobacter sp. VET-7	Vetiver roots, essential oil	Bio-transformation/detoxification, production	Plant volatiles in essential oils	Potential semiochemicals	84	Alifano et al., 2010	-	-	-	Hydrocarbons	-	viridiflorene
1-methyl-4-[(1R)-1,2,2-trimethylcyclopentyl]benzene	cuparene	Terpene	-	-	-	Various	Various	Enterobacter sp. VET-7, Arthrobacter VET-35	Vetiver roots, essential oil	Bio-transformation/detoxification, metabolized by bacteria	Plant volatiles in essential oils	Potential semiochemicals	84	Alifano et al., 2010	-	-	-	Hydrocarbons	-	cuparene
(1S,8aR)-4,7-dimethyl-1-propan-2-yl-1,2,3,5,6,8a-hexahydronaphthalene	Δ-cadinene	Terpene	-	-	-	Various	Various	Enterobacter sp. VET-7, Arthrobacter VET-35	Vetiver roots, essential oil	Bio-transformation/detoxification, production	Plant volatiles in essential oils	Potential semiochemicals	84	Alifano et al., 2010	C06394	map00909 ,map01062 ,map01100 ,map01110	Sesquiterpenoid and triterpenoid biosynthesis,Biosynthesis of terpenoids and steroids,Metabolic pathways,Biosynthesis of secondary metabolites	Hydrocarbons	Δ-cadinene	-
4,10-dimethyl-7-propan-2-yltricyclo[4.4.0.01,5]dec-3-ene	α-cubebene	Terpene	-	-	-	Enterobacteriales	Enterobacteriaceae	Enterobacter sp. VET-7	Vetiver roots, essential oil	Bio-transformation/detoxification, production	Plant volatiles in essential oils	Potential semiochemicals	84	Alifano et al., 2010	C09647	-	-	Hydrocarbons	α-cubebene	-
1,1,4,7-tetramethyl-2,3,4a,5,6,7,7a,7b-octahydro-1ah-cyclopropa[e]azulen-4-ol	globulol	Terpene	-	-	-	Various	Various	Pseudomonas VET-3, Pseudomonas VET-8, Arthrobacter VET-35	Vetiver roots, essential oil	Bio-transformation/detoxification, production	Plant volatiles in essential oils	Potential semiochemicals	84	Alifano et al., 2010	-	-	-	Tertiary Alcohols	globulol	-
3-hydroxybutan-2-one	acetoin	Alcohols/Ketones	-	-	-	-	-	Enteric bacteria, butanediol fermentation	-	Production	Not indagated in the reference	-	91	-	C00466	map00650, map00660	Butanoate metabolism, C5-Branched dibasic acid metabolism	Secondary Alcohols	acetoin	-
butane-2,3-diol	2,3-butanediol	Alcohols	-	-	-	-	-	Enteric bacteria, butanediol fermentation	-	Production	Not indagated in the reference	-	91	-	C03044	map00650	Butanoate metabolism	Secondary Alcohols	2,3-butanediol	-
butane-2,3-diol	2,3-butanediol	Alcohols	-	-	-	-	-	Enteric bacteria, butanediol fermentation	-	Production	Not indagated in the reference	-	91	-	C03046	map00650	Butanoate metabolism	Secondary Alcohols	2,3-butanediol	-
butan-1-ol	butanol	Alcohols	-	-	-	Clostridiales	Clostridiaceae	Clostridium, acetone-butanol-ethanol fermentation	-	Production	Not indagated in the reference	-	-	-	C06142	map00650, map01100, map01120, map01220	Butanoate metabolism, Metabolic pathways, Microbial metabolism in diverse environments, Degradation of aromatic compounds	Primary Alcohols	butan-1-ol	-
methanoic acid	formic acid	Carboxylic Acids	-	-	-	-	-	Enteric bacteria, acid fermentation	-	Production	Not indagated in the reference	-	-	-	C00058	map00620 ,map00625 ,map00630 ,map00680 ,map00720 ,map00910 ,map01100 ,map01120 ,map01200 ,map01220	Pyruvate metabolism,Chloroalkane and chloroalkene degradation,Glyoxylate and dicarboxylate metabolism,Methane metabolism,Carbon fixation pathways in prokaryotes,Nitrogen metabolism,Metabolic pathways,Microbial metabolism in diverse environments,Carbon metabolism,Degradation of aromatic compounds	Carboxylic Acids	formic acid	-
butanedioic acid	succinic acid	Carboxylic Acids	-	-	-	-	-	Enteric bacteria, acid fermentation	-	Production	Not indagated in the reference	-	-	-	C00042	map00020 ;map00190 ;map00250 ;map00310 ;map00350 ;map00360 ;map00361 ;map00620 ;map00630 ;map00640 ;map00650 ;map00720 ;map00760 ;map00920 ;map01060 ;map01061 ;map01062 ;map01063 ;map01064 ;map01065 ;map01066 ;map01070 ;map01100 ;map01110 ;map01120 ;map01130 ;map01200 ;map01220	Citrate cycle (TCA cycle);Oxidative phosphorylation;Alanine, aspartate and glutamate metabolism;Lysine degradation;Tyrosine metabolism;Phenylalanine metabolism;Chlorocyclohexane and chlorobenzene degradation;Pyruvate metabolism;Glyoxylate and dicarboxylate metabolism;Propa-ate metabolism;Buta-ate metabolism;Carbon fixation pathways in prokaryotes;Nicotinate and nicotinamide metabolism;Sulfur meta…	Carboxylic Acids	succinic Acid	-
2-hydroxypropanoic acid	lactic acid	Carboxylic Acids	-	-	-	-	-	Enteric bacteria, acid fermentation	-	Production	Not indagated in the reference	-	-	-	C00186	map00640 ,map00643 ,map01100 ,map01110 ,map01120 ,map01130 ,map04922 ,map01502	Propanoate metabolism,Styrene degradation,Metabolic pathways,Biosynthesis of secondary metabolites,Microbial metabolism in diverse environments,Biosynthesis of antibiotics,Glucagon signaling pathway,Vancomycin resistance	Carboxylic Acids	lactic acid	-
2-hydroxypropanoic acid	lactic acid	Carboxylic Acids	-	-	-	-	-	Enteric bacteria, acid fermentation	-	Production	Not indagated in the reference	-	-	-	C00256	map00620, map01100 , map01120, map01502	Pyruvate metabolism, Metabolic pathways, Microbial metabolism in diverse environments, Vancomycin resistance	Carboxylic Acids	lactic acid	-
ethanoic acid	acetic acid	Carboxylic Acids	-	-	-	-	-	Enteric bacteria, acid fermentation	-	Production	Not indagated in the reference	-	-	-	C00033	map00010 ;map00430 ;map00440 ;map00534 ;map00620 ;map00630 ;map00640 ;map00660 ;map00680 ;map00720 ;map00908 ;map00920 ;map01100 ;map01110 ;map01120 ;map01130 ;map01200 ;map01220 ;map04973 ;map04974	Glycolysis / Gluconeogenesis;Taurine and hypotaurine metabolism;Phosphonate and phosphinate metabolism;Glycosami-glycan biosynthesis - heparan sulfate / heparin;Pyruvate metabolism;Glyoxylate and dicarboxylate metabolism;Propa-ate metabolism;C5-Branched dibasic acid metabolism;Methane metabolism;Carbon fixation pathways in prokaryotes;Zeatin biosynthesis;Sulfur metabolism;Metabolic pathways;Biosy…	Carboxylic Acids	acetic acid	-
2-methylbutan-1-ol	2-methyl-1-butanol	Alcohols	-	-	-	Actinomycetales	Corynebacteriaceae	Corynebacterium glutamicum	-	Production	Not indagated in the reference	-	94	-	-	-	-	Primary Alcohols	2-methylbutan-1-ol	-
3-methylbutan-1-ol	isoamyl alcohol, 3-methyl-1-butanol	Alcohols	-	-	-	Actinomycetales	Corynebacteriaceae	Corynebacterium glutamicum	-	Production	Not indagated in the reference	-	94	-	C07328	-	-	Primary Alcohols	3-methyl-1-butanol	-
3-methyl-2-oxopentanoic acid	2-keto-3-methylvalerate	Carboxylic Acids	-	-	-	Actinomycetales	Corynebacteriaceae	Corynebacterium glutamicum	-	Production	Not indagated in the reference	-	94	-	C00671	map00280, map00290, map00966, map01100, map01110, map01130, map01210, map01230	Valine, leucine and isoleucine degradation, Valine, leucine and isoleucine biosynthesis, Glucosinolate biosynthesis, Metabolic pathways, Biosynthesis of secondary metabolites, Biosynthesis of antibiotics, 2-Oxocarboxylic acid metabolism, Biosynthesis of amino acids	Ketones/Carboxylic Acids	-	3-methyl-2-oxopentanoic acid
3-methyl-2-oxopentanoic acid	2-keto-3-methylvalerate	Carboxylic Acids	-	-	-	Actinomycetales	Corynebacteriaceae	Corynebacterium glutamicum	-	Production	Not indagated in the reference	-	94	-	C14463	map00280, map00290, map00966, map01100, map01110, map01130, map01210, map01230	Valine, leucine and isoleucine degradation, Valine, leucine and isoleucine biosynthesis, Glucosinolate biosynthesis, Metabolic pathways, Biosynthesis of secondary metabolites, Biosynthesis of antibiotics, 2-Oxocarboxylic acid metabolism, Biosynthesis of amino acids	Ketones/Carboxylic Acids	-	3-methyl-2-oxopentanoic acid
4-methyl-2-oxopentanoic acid	2-ketoisocaproate	Carboxylic Acids	-	-	-	Actinomycetales	Corynebacteriaceae	Corynebacterium glutamicum	-	Production	Not indagated in the reference	-	94	-	C00233	map00280 , map00290 , map00966 , map01100 , map01110 , map01210 , map01230	Valine, leucine and isoleucine degradation, Valine, leucine and isoleucine biosynthesis, Glucosinolate biosynthesis, Metabolic pathways, Biosynthesis of secondary metabolites, 2-Oxocarboxylic acid metabolism, Biosynthesis of amino acids	Carboxylic Acids	-	-
2-methylbutan-1-ol	2-methyl-1-butanol	Alcohols	-	-	-	Enterobacteriales	Enterobacteriaceae	Escherichia coli	-	Production	Not indagated in the reference	-	95-96	-	-	-	-	Primary Alcohols	2-methylbutan-1-ol	-
3-methylbutan-1-ol	isoamyl alcohol, 3-methyl-1-butanol	Alcohols	-	-	-	Enterobacteriales	Enterobacteriaceae	Escherichia coli	-	Production	Not indagated in the reference	-	95-96	-	C07328	-	-	Primary Alcohols	3-methyl-1-butanol	-
2-phenylethanol	benzeneethanol, phenylethyl alcohol	Alcohols	-	-	-	Enterobacteriales	Enterobacteriaceae	Escherichia coli	-	Production	Not indagated in the reference	-	95-96	-	C05853	map00360	Phenylalanine metabolism	Primary Alcohols	2-phenylethanol	-
4-methyl-2-oxopentanoic acid	2-ketoisocaproate	Carboxylic Acids	-	-	-	Enterobacteriales	Enterobacteriaceae	Escherichia coli	-	Production	Not indagated in the reference	-	95-96	-	C00233	map00280 , map00290 , map00966 , map01100 , map01110 , map01210 , map01230	Valine, leucine and isoleucine degradation, Valine, leucine and isoleucine biosynthesis, Glucosinolate biosynthesis, Metabolic pathways, Biosynthesis of secondary metabolites, 2-Oxocarboxylic acid metabolism, Biosynthesis of amino acids	Carboxylic Acids	-	-
3-methyl-2-oxopentanoic acid	2-keto-3-methylvalerate	Carboxylic Acids	-	-	-	Enterobacteriales	Enterobacteriaceae	Escherichia coli	-	Production	Not indagated in the reference	-	95-96	-	C00671	map00280, map00290, map00966, map01100, map01110, map01130, map01210, map01230	Valine, leucine and isoleucine degradation, Valine, leucine and isoleucine biosynthesis, Glucosinolate biosynthesis, Metabolic pathways, Biosynthesis of secondary metabolites, Biosynthesis of antibiotics, 2-Oxocarboxylic acid metabolism, Biosynthesis of amino acids	Ketones/Carboxylic Acids	-	3-methyl-2-oxopentanoic acid
3-methyl-2-oxopentanoic acid	2-keto-3-methylvalerate	Carboxylic Acids	-	-	-	Enterobacteriales	Enterobacteriaceae	Escherichia coli	-	Production	Not indagated in the reference	-	95-96	-	C14463	map00280, map00290, map00966, map01100, map01110, map01130, map01210, map01230	Valine, leucine and isoleucine degradation, Valine, leucine and isoleucine biosynthesis, Glucosinolate biosynthesis, Metabolic pathways, Biosynthesis of secondary metabolites, Biosynthesis of antibiotics, 2-Oxocarboxylic acid metabolism, Biosynthesis of amino acids	Ketones/Carboxylic Acids	-	3-methyl-2-oxopentanoic acid
3-methyl-2-oxobutanoic acid	2-keto-isovalerate	Carboxylic Acids	-	-	-	Enterobacteriales	Enterobacteriaceae	Escherichia coli	-	Production	Not indagated in the reference	-	95-96	-	C00141	map00280 ,map00290 ,map00770 ,map00966 ,map01100 ,map01110 ,map01130 ,map01210 ,map01230	Valine, leucine and isoleucine degradation,Valine, leucine and isoleucine biosynthesis,Pantothenate and CoA biosynthesis,Glucosinolate biosynthesis,Metabolic pathways,Biosynthesis of secondary metabolites,Biosynthesis of antibiotics,2-Oxocarboxylic acid metabolism,Biosynthesis of amino acids	Ketones/Carboxylic Acids	-	-
phenyl 2-oxopropanoat	2-phenyl-pyruvate	Carboxylic Acids	-	-	-	Enterobacteriales	Enterobacteriaceae	Escherichia coli	-	Production	Not indagated in the reference	-	95-96	-	C00166	map00360 ,map00400 ,map00960 ,map01060 ,map01100 ,map01110 ,map01130 ,map01210 ,map01230	Phenylalanine metabolism,Phenylalanine, tyrosine and tryptophan biosynthesis,Tropane, piperidine and pyridine alkaloid biosynthesis,Biosynthesis of plant secondary metabolites,Metabolic pathways,Biosynthesis of secondary metabolites,Biosynthesis of antibiotics,2-Oxocarboxylic acid metabolism,Biosynthesis of amino acids	Ketones/Carboxylic Acids	-	-
propionic acid	propionate	Carboxylic Acids	-	-	-	Actinomycetales	Propionibacteriaceae	Propionibacterium, Propionic fermentation	-	Production	Not indagated in the reference	-	40	-	C00163	map00640 ;map00642 ;map00760 ;map01100 ;map01120 ;map01220 ;map04973 ;map04974	Propa-ate metabolism;Ethylbenzene degradation;Nicotinate and nicotinamide metabolism;Metabolic pathways;Microbial metabolism in diverse environments;Degradation of aromatic compounds;Carbohydrate digestion and absorption;Protein digestion and absorption	Carboxylic Acids	propanoic acid	-
methanethiol	-	Sulphur Compounds	-	-	-	Methionine degrading bacteria	Various	Various	-	Production	Not indagated in the reference		98-100	-	C00409	map00270, map00920, map01100	Cysteine and methionine metabolism, Sulfur metabolism, Metabolic pathways	Sulphur Compounds	-	methanethiol
methylsulfanylmethane	dimethyl sulfide	Sulphur Compounds	-	-	-	Methionine degrading bacteria	Various	Various	-	Production	Not indagated in the reference		98-100	-	C00580	map00920, map01100	Sulfur metabolism, Metabolic pathways	Sulphur Compounds	-	methylsulfanylmethane
(methyldisulfanyl)methane	dimethyl disulfide	Sulphur Compounds	-	-	-	Methionine degrading bacteria	Various	Various	-	Production	Not indagated in the reference		98-100	-	C08371	-	-	Sulphur Compounds	-	-
